# Supplementary material for: Ferroelastic writing of crystal directions in oxide thin films
Source: Nat Nanotechnol. 2025 Jun 5;20(9):1199–204. doi: 10.1038/s41565-025-01950-z (PMC12443622; doi:10.1038/s41565-025-01950-z)
Supplement: Supplementary file 2 — Statistical source data. [file 41565_2025_1950_MOESM2_ESM.xlsx]

## Sheet: Fig. 4b
Figure 4b	ρAHE for mechanically written ferroelastic domains, measured at T = 70 K and B = 1.6 T with different θzx and θyz
θyz (˚)	ρAHE (μΩ cm)	θyz (˚)	ρAHE (μΩ cm)	θzx (˚)	ρAHE (μΩ cm)	θzx (˚)	ρAHE (μΩ cm)
0	-0.58671	360	-0.58945	0	-0.56808	360	-0.58108
2	-0.58454	358	-0.58728	2	-0.56699	358	-0.58079
4	-0.587	356	-0.59274	4	-0.56584	356	-0.58073
6	-0.58585	354	-0.58689	6	-0.56643	354	-0.58086
8	-0.58662	352	-0.58772	8	-0.56499	352	-0.57949
10	-0.5902	350	-0.5836	10	-0.56331	350	-0.58048
12	-0.59167	348	-0.58211	12	-0.56279	348	-0.58085
14	-0.5988	346	-0.58703	14	-0.56196	346	-0.58074
16	-0.59803	344	-0.58331	16	-0.55988	344	-0.58
18	-0.59805	342	-0.58056	18	-0.55709	342	-0.5795
20	-0.59621	340	-0.57775	20	-0.55587	340	-0.5787
22	-0.59432	338	-0.58159	22	-0.55259	338	-0.57804
24	-0.59358	336	-0.57869	24	-0.55118	336	-0.57915
26	-0.58079	334	-0.57989	26	-0.55073	334	-0.57653
28	-0.57879	332	-0.57678	28	-0.54899	332	-0.57594
30	-0.57386	330	-0.57568	30	-0.54748	330	-0.57543
32	-0.57143	328	-0.57274	32	-0.54442	328	-0.57448
34	-0.57187	326	-0.56718	34	-0.54215	326	-0.57418
36	-0.57131	324	-0.57291	36	-0.54159	324	-0.57302
38	-0.57235	322	-0.56987	38	-0.53926	322	-0.57281
40	-0.56707	320	-0.56478	40	-0.53676	320	-0.57183
42	-0.56551	318	-0.5607	42	-0.53496	318	-0.57125
44	-0.56307	316	-0.55814	44	-0.53021	316	-0.56881
46	-0.5559	314	-0.55576	46	-0.52336	314	-0.56752
48	-0.54755	312	-0.54199	48	-0.52553	312	-0.5658
50	-0.56025	310	-0.55335	50	-0.52332	310	-0.56428
52	-0.54287	308	-0.54056	52	-0.52028	308	-0.56226
54	-0.54273	306	-0.55529	54	-0.51699	306	-0.56179
56	-0.54165	304	-0.54854	56	-0.51382	304	-0.55896
58	-0.5402	302	-0.54704	58	-0.51193	302	-0.55753
60	-0.53617	300	-0.54066	60	-0.50934	300	-0.54967
62	-0.53434	298	-0.5363	62	-0.5033	298	-0.23246
64	-0.52653	296	-0.53927	64	-0.49996	296	0.16762
66	-0.52646	294	-0.53389	66	-0.49675	294	0.37593
68	-0.52133	292	-0.5255	68	-0.49666	292	0.36196
70	-0.52086	290	-0.53092	70	-0.49396	290	0.36714
72	-0.51461	288	-0.52444	72	-0.49111	288	0.3705
74	-0.51011	286	-0.52981	74	-0.48818	286	0.37691
76	-0.51186	284	-0.51788	76	-0.48507	284	0.38062
78	-0.50904	282	-0.51996	78	-0.48253	282	0.38383
80	-0.50185	280	-0.50604	80	-0.47923	280	0.38824
82	-0.49444	278	-0.50143	82	-0.47557	278	0.39276
84	-0.49535	276	-0.50605	84	-0.47351	276	0.39667
86	-0.47563	274	-0.50547	86	-0.471	274	0.40067
88	-0.49274	272	-0.5013	88	-0.46685	272	0.40842
90	-0.49202	270	-0.498	90	-0.46313	270	0.41224
92	-0.25374	268	-0.49372	92	-0.45941	268	0.44062
94	0.31445	266	-0.48998	94	-0.44528	266	0.47699
96	0.41244	264	0.13446	96	-0.40264	264	0.48518
98	0.4821	262	0.41945	98	-0.39742	262	0.49068
100	0.49466	260	0.46842	100	-0.39347	260	0.49264
102	0.4986	258	0.49472	102	-0.38865	258	0.50092
104	0.5109	256	0.49727	104	-0.3838	256	0.50187
106	0.51569	254	0.50169	106	-0.38098	254	0.5051
108	0.52461	252	0.50756	108	-0.37554	252	0.50824
110	0.51838	250	0.51764	110	-0.3732	250	0.51269
112	0.52821	248	0.51927	112	-0.3692	248	0.51337
114	0.53249	246	0.51362	114	-0.3661	246	0.51566
116	0.52945	244	0.53567	116	-0.36305	244	0.52096
118	0.52901	242	0.52255	118	-0.36036	242	0.52255
120	0.53391	240	0.53211	120	-0.35702	240	0.52545
122	0.5407	238	0.52793	122	-0.35416	238	0.52838
124	0.5489	236	0.5268	124	-0.35062	236	0.53372
126	0.54737	234	0.5409	126	-0.34718	234	0.51948
128	0.54657	232	0.54377	128	-0.24989	232	0.53868
130	0.55287	230	0.5534	130	0.42262	230	0.54128
132	0.55101	228	0.54946	132	0.57323	228	0.54177
134	0.54872	226	0.55716	134	0.58354	226	0.5444
136	0.54985	224	0.55467	136	0.58427	224	0.54586
138	0.55432	222	0.56251	138	0.58606	222	0.54849
140	0.55821	220	0.56066	140	0.58629	220	0.55249
142	0.57129	218	0.56183	142	0.58804	218	0.55324
144	0.57076	216	0.56222	144	0.58936	216	0.55572
146	0.57924	214	0.56174	146	0.5899	214	0.55663
148	0.57184	212	0.56993	148	0.59165	212	0.56015
150	0.57647	210	0.57343	150	0.59213	210	0.56288
152	0.57615	208	0.57427	152	0.59383	208	0.56306
154	0.5768	206	0.57433	154	0.59413	206	0.56427
156	0.58062	204	0.57773	156	0.59491	204	0.56525
158	0.58074	202	0.58072	158	0.59499	202	0.56813
160	0.58325	200	0.57768	160	0.59601	200	0.56861
162	0.57778	198	0.58219	162	0.59662	198	0.57025
164	0.58463	196	0.58334	164	0.59715	196	0.5705
166	0.58449	194	0.58093	166	0.59713	194	0.56983
168	0.58568	192	0.58433	168	0.59419	192	0.57319
170	0.58692	190	0.5831	170	0.5963	190	0.57308
172	0.58444	188	0.58385	172	0.59703	188	0.57364
174	0.58558	186	0.58375	174	0.59786	186	0.57604
176	0.59117	184	0.58311	176	0.59609	184	0.57482
178	0.58388	182	0.58882	178	0.5947	182	0.57518
180	0.58671	180	0.58945	180	0.56808	180	0.58108
182	0.58454	178	0.58728	182	0.56699	178	0.58079
184	0.587	176	0.59274	184	0.56584	176	0.58073
186	0.58585	174	0.58689	186	0.56643	174	0.58086
188	0.58662	172	0.58772	188	0.56499	172	0.57949
190	0.5902	170	0.5836	190	0.56331	170	0.58048
192	0.59167	168	0.58211	192	0.56279	168	0.58085
194	0.5988	166	0.58703	194	0.56196	166	0.58074
196	0.59803	164	0.58331	196	0.55988	164	0.58
198	0.59805	162	0.58056	198	0.55709	162	0.5795
200	0.59621	160	0.57775	200	0.55587	160	0.5787
202	0.59432	158	0.58159	202	0.55259	158	0.57804
204	0.59358	156	0.57869	204	0.55118	156	0.57915
206	0.58079	154	0.57989	206	0.55073	154	0.57653
208	0.57879	152	0.57678	208	0.54899	152	0.57594
210	0.57386	150	0.57568	210	0.54748	150	0.57543
212	0.57143	148	0.57274	212	0.54442	148	0.57448
214	0.57187	146	0.56718	214	0.54215	146	0.57418
216	0.57131	144	0.57291	216	0.54159	144	0.57302
218	0.57235	142	0.56987	218	0.53926	142	0.57281
220	0.56707	140	0.56478	220	0.53676	140	0.57183
222	0.56551	138	0.5607	222	0.53496	138	0.57125
224	0.56307	136	0.55814	224	0.53021	136	0.56881
226	0.5559	134	0.55576	226	0.52336	134	0.56752
228	0.54755	132	0.54199	228	0.52553	132	0.5658
230	0.56025	130	0.55335	230	0.52332	130	0.56428
232	0.54287	128	0.54056	232	0.52028	128	0.56226
234	0.54273	126	0.55529	234	0.51699	126	0.56179
236	0.54165	124	0.54854	236	0.51382	124	0.55896
238	0.5402	122	0.54704	238	0.51193	122	0.55753
240	0.53617	120	0.54066	240	0.50934	120	0.54967
242	0.53434	118	0.5363	242	0.5033	118	0.23246
244	0.52653	116	0.53927	244	0.49996	116	-0.16762
246	0.52646	114	0.53389	246	0.49675	114	-0.37593
248	0.52133	112	0.5255	248	0.49666	112	-0.36196
250	0.52086	110	0.53092	250	0.49396	110	-0.36714
252	0.51461	108	0.52444	252	0.49111	108	-0.3705
254	0.51011	106	0.52981	254	0.48818	106	-0.37691
256	0.51186	104	0.51788	256	0.48507	104	-0.38062
258	0.50904	102	0.51996	258	0.48253	102	-0.38383
260	0.50185	100	0.50604	260	0.47923	100	-0.38824
262	0.49444	98	0.50143	262	0.47557	98	-0.39276
264	0.49535	96	0.50605	264	0.47351	96	-0.39667
266	0.47563	94	0.50547	266	0.471	94	-0.40067
268	0.49274	92	0.5013	268	0.46685	92	-0.40842
270	0.49202	90	0.498	270	0.46313	90	-0.41224
272	0.25374	88	0.49372	272	0.45941	88	-0.44062
274	-0.31445	86	0.48998	274	0.44528	86	-0.47699
276	-0.41244	84	-0.13446	276	0.40264	84	-0.48518
278	-0.4821	82	-0.41945	278	0.39742	82	-0.49068
280	-0.49466	80	-0.46842	280	0.39347	80	-0.49264
282	-0.4986	78	-0.49472	282	0.38865	78	-0.50092
284	-0.5109	76	-0.49727	284	0.3838	76	-0.50187
286	-0.51569	74	-0.50169	286	0.38098	74	-0.5051
288	-0.52461	72	-0.50756	288	0.37554	72	-0.50824
290	-0.51838	70	-0.51764	290	0.3732	70	-0.51269
292	-0.52821	68	-0.51927	292	0.3692	68	-0.51337
294	-0.53249	66	-0.51362	294	0.3661	66	-0.51566
296	-0.52945	64	-0.53567	296	0.36305	64	-0.52096
298	-0.52901	62	-0.52255	298	0.36036	62	-0.52255
300	-0.53391	60	-0.53211	300	0.35702	60	-0.52545
302	-0.5407	58	-0.52793	302	0.35416	58	-0.52838
304	-0.5489	56	-0.5268	304	0.35062	56	-0.53372
306	-0.54737	54	-0.5409	306	0.34718	54	-0.51948
308	-0.54657	52	-0.54377	308	0.24989	52	-0.53868
310	-0.55287	50	-0.5534	310	-0.42262	50	-0.54128
312	-0.55101	48	-0.54946	312	-0.57323	48	-0.54177
314	-0.54872	46	-0.55716	314	-0.58354	46	-0.5444
316	-0.54985	44	-0.55467	316	-0.58427	44	-0.54586
318	-0.55432	42	-0.56251	318	-0.58606	42	-0.54849
320	-0.55821	40	-0.56066	320	-0.58629	40	-0.55249
322	-0.57129	38	-0.56183	322	-0.58804	38	-0.55324
324	-0.57076	36	-0.56222	324	-0.58936	36	-0.55572
326	-0.57924	34	-0.56174	326	-0.5899	34	-0.55663
328	-0.57184	32	-0.56993	328	-0.59165	32	-0.56015
330	-0.57647	30	-0.57343	330	-0.59213	30	-0.56288
332	-0.57615	28	-0.57427	332	-0.59383	28	-0.56306
334	-0.5768	26	-0.57433	334	-0.59413	26	-0.56427
336	-0.58062	24	-0.57773	336	-0.59491	24	-0.56525
338	-0.58074	22	-0.58072	338	-0.59499	22	-0.56813
340	-0.58325	20	-0.57768	340	-0.59601	20	-0.56861
342	-0.57778	18	-0.58219	342	-0.59662	18	-0.57025
344	-0.58463	16	-0.58334	344	-0.59715	16	-0.5705
346	-0.58449	14	-0.58093	346	-0.59713	14	-0.56983
348	-0.58568	12	-0.58433	348	-0.59419	12	-0.57319
350	-0.58692	10	-0.5831	350	-0.5963	10	-0.57308
352	-0.58444	8	-0.58385	352	-0.59703	8	-0.57364
354	-0.58558	6	-0.58375	354	-0.59786	6	-0.57604
356	-0.59117	4	-0.58311	356	-0.59609	4	-0.57482
358	-0.58388	2	-0.58882	358	-0.5947	2	-0.57518
360	-0.59236	0	-0.58792	360	-0.59641	0	-0.57793

## Sheet: Fig. 4c
Figure 4c	ρAHE for mechanically written ferroelastic domains, measured at T = 70 K and B = 1.6 T with different θzx and θyz
θyz (˚)	ρAHE (μΩ cm)	θyz (˚)	ρAHE (μΩ cm)	θzx (˚)	ρAHE (μΩ cm)	θzx (˚)	ρAHE (μΩ cm)
0	-0.60728	360	-0.60967	0	-0.60655	360	-0.60483
2	-0.60692	358	-0.60906	2	-0.60604	358	-0.60592
4	-0.60581	356	-0.60985	4	-0.60606	356	-0.60085
6	-0.60583	354	-0.61077	6	-0.60643	354	-0.60131
8	-0.60506	352	-0.60994	8	-0.61342	352	-0.59908
10	-0.60359	350	-0.61039	10	-0.60341	350	-0.6017
12	-0.6025	348	-0.61037	12	-0.6029	348	-0.59955
14	-0.6018	346	-0.61048	14	-0.60253	346	-0.59843
16	-0.60054	344	-0.60986	16	-0.6021	344	-0.60295
18	-0.59894	342	-0.60954	18	-0.59961	342	-0.59904
20	-0.59792	340	-0.60965	20	-0.59897	340	-0.60032
22	-0.59678	338	-0.60851	22	-0.59537	338	-0.5958
24	-0.59504	336	-0.60864	24	-0.59634	336	-0.59397
26	-0.59411	334	-0.60797	26	-0.59048	334	-0.59826
28	-0.5916	332	-0.60655	28	-0.58783	332	-0.58738
30	-0.59012	330	-0.60567	30	-0.59037	330	-0.58926
32	-0.58703	328	-0.60492	32	-0.58925	328	-0.58451
34	-0.58554	326	-0.60439	34	-0.58672	326	-0.58871
36	-0.58334	324	-0.60274	36	-0.58593	324	-0.5778
38	-0.58133	322	-0.60164	38	-0.58086	322	-0.58518
40	-0.57907	320	-0.59985	40	-0.58068	320	-0.58071
42	-0.57626	318	-0.59912	42	-0.57833	318	-0.58037
44	-0.5745	316	-0.59754	44	-0.57405	316	-0.56916
46	-0.57202	314	-0.59578	46	-0.57125	314	-0.57509
48	-0.56992	312	-0.59435	48	-0.57025	312	-0.56642
50	-0.56722	310	-0.59307	50	-0.5693	310	-0.56448
52	-0.56475	308	-0.59131	52	-0.5672	308	-0.56162
54	-0.56182	306	-0.58897	54	-0.56123	306	-0.55798
56	-0.55914	304	-0.5876	56	-0.56057	304	-0.55687
58	-0.55629	302	-0.5371	58	-0.55712	302	-0.55118
60	-0.55093	300	-0.06163	60	-0.55395	300	-0.50283
62	-0.5368	298	0.34393	62	-0.55203	298	-0.49483
64	-0.52775	296	0.34493	64	-0.54863	296	-0.48089
66	-0.52273	294	0.3539	66	-0.54308	294	-0.48499
68	-0.51905	292	0.34997	68	-0.53555	292	-0.47297
70	-0.51571	290	0.36215	70	-0.53529	290	-0.47699
72	-0.51076	288	0.36495	72	-0.53001	288	-0.46691
74	-0.50749	286	0.36881	74	-0.53108	286	-0.46828
76	-0.50462	284	0.37361	76	-0.5215	284	-0.45379
78	-0.50107	282	0.37619	78	-0.52121	282	-0.45156
80	-0.49764	280	0.38008	80	-0.51776	280	-0.44834
82	-0.49408	278	0.38363	82	-0.51628	278	-0.4438
84	-0.48999	276	0.3882	84	-0.51374	276	-0.44181
86	-0.48729	274	0.39131	86	-0.5111	274	-0.4349
88	-0.48365	272	0.39379	88	-0.50474	272	-0.42805
90	-0.47999	270	0.39807	90	-0.50101	270	-0.42451
92	-0.47573	268	0.47005	92	-0.49296	268	0.25495
94	-0.46828	266	0.48369	94	-0.49259	266	0.47789
96	-0.43378	264	0.4868	96	-0.4871	264	0.50301
98	-0.39806	262	0.4897	98	0.37793	262	0.51447
100	-0.39158	260	0.4936	100	0.39033	260	0.52992
102	-0.38405	258	0.49712	102	0.39584	258	0.51899
104	-0.38023	256	0.50089	104	0.40907	256	0.54265
106	-0.37545	254	0.50455	106	0.42028	254	0.51567
108	-0.37111	252	0.50762	108	0.43357	252	0.53036
110	-0.36892	250	0.51122	110	0.43656	250	0.53853
112	-0.3646	248	0.51439	112	0.45383	248	0.54262
114	-0.36123	246	0.51793	114	0.47385	246	0.54235
116	-0.35794	244	0.52069	116	0.47899	244	0.55624
118	-0.35548	242	0.52484	118	0.48034	242	0.54438
120	-0.35249	240	0.52871	120	0.48422	240	0.54174
122	-0.3485	238	0.53179	122	0.49157	238	0.57029
124	-0.34476	236	0.53656	124	0.49203	236	0.55521
126	-0.34179	234	0.54421	126	0.49326	234	0.56171
128	-0.33672	232	0.55368	128	0.50407	232	0.56603
130	-0.31897	230	0.56417	130	0.5009	230	0.57219
132	0.29964	228	0.56963	132	0.51743	228	0.57604
134	0.59048	226	0.57121	134	0.57544	226	0.57854
136	0.59573	224	0.57246	136	0.57446	224	0.58187
138	0.59752	222	0.57618	138	0.5797	222	0.58352
140	0.59889	220	0.57834	140	0.58231	220	0.58301
142	0.60009	218	0.58096	142	0.58626	218	0.58684
144	0.60112	216	0.58391	144	0.58972	216	0.58708
146	0.60313	214	0.58582	146	0.59609	214	0.59448
148	0.60373	212	0.58829	148	0.5942	212	0.59117
150	0.60426	210	0.58964	150	0.59007	210	0.58869
152	0.60641	208	0.59088	152	0.59711	208	0.60125
154	0.60633	206	0.59503	154	0.59502	206	0.59612
156	0.60768	204	0.59512	156	0.59475	204	0.59679
158	0.60797	202	0.59734	158	0.59715	202	0.59895
160	0.60853	200	0.59915	160	0.60371	200	0.59671
162	0.60845	198	0.60089	162	0.60316	198	0.60335
164	0.60995	196	0.60225	164	0.60017	196	0.60285
166	0.60971	194	0.60313	166	0.60561	194	0.60267
168	0.61074	192	0.60572	168	0.60603	192	0.59946
170	0.60999	190	0.60488	170	0.60313	190	0.60769
172	0.60966	188	0.60647	172	0.60621	188	0.60729
174	0.60981	186	0.60674	174	0.60491	186	0.60599
176	0.60903	184	0.61087	176	0.60524	184	0.60062
178	0.60982	182	0.60901	178	0.60565	182	0.60031
180	0.60728	180	0.60967	180	0.60655	180	0.60483
182	0.60692	178	0.60906	182	0.60604	178	0.60592
184	0.60581	176	0.60985	184	0.60606	176	0.60085
186	0.60583	174	0.61077	186	0.60643	174	0.60131
188	0.60506	172	0.60994	188	0.61342	172	0.59908
190	0.60359	170	0.61039	190	0.60341	170	0.6017
192	0.6025	168	0.61037	192	0.6029	168	0.59955
194	0.6018	166	0.61048	194	0.60253	166	0.59843
196	0.60054	164	0.60986	196	0.6021	164	0.60295
198	0.59894	162	0.60954	198	0.59961	162	0.59904
200	0.59792	160	0.60965	200	0.59897	160	0.60032
202	0.59678	158	0.60851	202	0.59537	158	0.5958
204	0.59504	156	0.60864	204	0.59634	156	0.59397
206	0.59411	154	0.60797	206	0.59048	154	0.59826
208	0.5916	152	0.60655	208	0.58783	152	0.58738
210	0.59012	150	0.60567	210	0.59037	150	0.58926
212	0.58703	148	0.60492	212	0.58925	148	0.58451
214	0.58554	146	0.60439	214	0.58672	146	0.58871
216	0.58334	144	0.60274	216	0.58593	144	0.5778
218	0.58133	142	0.60164	218	0.58086	142	0.58518
220	0.57907	140	0.59985	220	0.58068	140	0.58071
222	0.57626	138	0.59912	222	0.57833	138	0.58037
224	0.5745	136	0.59754	224	0.57405	136	0.56916
226	0.57202	134	0.59578	226	0.57125	134	0.57509
228	0.56992	132	0.59435	228	0.57025	132	0.56642
230	0.56722	130	0.59307	230	0.5693	130	0.56448
232	0.56475	128	0.59131	232	0.5672	128	0.56162
234	0.56182	126	0.58897	234	0.56123	126	0.55798
236	0.55914	124	0.5876	236	0.56057	124	0.55687
238	0.55629	122	0.5371	238	0.55712	122	0.55118
240	0.55093	120	0.06163	240	0.55395	120	0.50283
242	0.5368	118	-0.34393	242	0.55203	118	0.49483
244	0.52775	116	-0.34493	244	0.54863	116	0.48089
246	0.52273	114	-0.3539	246	0.54308	114	0.48499
248	0.51905	112	-0.34997	248	0.53555	112	0.47297
250	0.51571	110	-0.36215	250	0.53529	110	0.47699
252	0.51076	108	-0.36495	252	0.53001	108	0.46691
254	0.50749	106	-0.36881	254	0.53108	106	0.46828
256	0.50462	104	-0.37361	256	0.5215	104	0.45379
258	0.50107	102	-0.37619	258	0.52121	102	0.45156
260	0.49764	100	-0.38008	260	0.51776	100	0.44834
262	0.49408	98	-0.38363	262	0.51628	98	0.4438
264	0.48999	96	-0.3882	264	0.51374	96	0.44181
266	0.48729	94	-0.39131	266	0.5111	94	0.4349
268	0.48365	92	-0.39379	268	0.50474	92	0.42805
270	0.47999	90	-0.39807	270	0.50101	90	0.42451
272	0.47573	88	-0.47005	272	0.49296	88	-0.25495
274	0.46828	86	-0.48369	274	0.49259	86	-0.47789
276	0.43378	84	-0.4868	276	0.4871	84	-0.50301
278	0.39806	82	-0.4897	278	-0.37793	82	-0.51447
280	0.39158	80	-0.4936	280	-0.39033	80	-0.52992
282	0.38405	78	-0.49712	282	-0.39584	78	-0.51899
284	0.38023	76	-0.50089	284	-0.40907	76	-0.54265
286	0.37545	74	-0.50455	286	-0.42028	74	-0.51567
288	0.37111	72	-0.50762	288	-0.43357	72	-0.53036
290	0.36892	70	-0.51122	290	-0.43656	70	-0.53853
292	0.3646	68	-0.51439	292	-0.45383	68	-0.54262
294	0.36123	66	-0.51793	294	-0.47385	66	-0.54235
296	0.35794	64	-0.52069	296	-0.47899	64	-0.55624
298	0.35548	62	-0.52484	298	-0.48034	62	-0.54438
300	0.35249	60	-0.52871	300	-0.48422	60	-0.54174
302	0.3485	58	-0.53179	302	-0.49157	58	-0.57029
304	0.34476	56	-0.53656	304	-0.49203	56	-0.55521
306	0.34179	54	-0.54421	306	-0.49326	54	-0.56171
308	0.33672	52	-0.55368	308	-0.50407	52	-0.56603
310	0.31897	50	-0.56417	310	-0.5009	50	-0.57219
312	-0.29964	48	-0.56963	312	-0.51743	48	-0.57604
314	-0.59048	46	-0.57121	314	-0.57544	46	-0.57854
316	-0.59573	44	-0.57246	316	-0.57446	44	-0.58187
318	-0.59752	42	-0.57618	318	-0.5797	42	-0.58352
320	-0.59889	40	-0.57834	320	-0.58231	40	-0.58301
322	-0.60009	38	-0.58096	322	-0.58626	38	-0.58684
324	-0.60112	36	-0.58391	324	-0.58972	36	-0.58708
326	-0.60313	34	-0.58582	326	-0.59609	34	-0.59448
328	-0.60373	32	-0.58829	328	-0.5942	32	-0.59117
330	-0.60426	30	-0.58964	330	-0.59007	30	-0.58869
332	-0.60641	28	-0.59088	332	-0.59711	28	-0.60125
334	-0.60633	26	-0.59503	334	-0.59502	26	-0.59612
336	-0.60768	24	-0.59512	336	-0.59475	24	-0.59679
338	-0.60797	22	-0.59734	338	-0.59715	22	-0.59895
340	-0.60853	20	-0.59915	340	-0.60371	20	-0.59671
342	-0.60845	18	-0.60089	342	-0.60316	18	-0.60335
344	-0.60995	16	-0.60225	344	-0.60017	16	-0.60285
346	-0.60971	14	-0.60313	346	-0.60561	14	-0.60267
348	-0.61074	12	-0.60572	348	-0.60603	12	-0.59946
350	-0.60999	10	-0.60488	350	-0.60313	10	-0.60769
352	-0.60966	8	-0.60647	352	-0.60621	8	-0.60729
354	-0.60981	6	-0.60674	354	-0.60491	6	-0.60599
356	-0.60903	4	-0.61087	356	-0.60524	4	-0.60062
358	-0.60982	2	-0.60901	358	-0.60565	2	-0.60031
360	-0.608	0	-0.60948	360	-0.60797	0	-0.60473

## Sheet: Fig. 4d
Figure 4d	ρAHE for mechanically written ferroelastic domains, measured at T = 70 K and B = 1.6 T with different θzx and θyz
θyz (˚)	ρAHE (μΩ cm)	θyz (˚)	ρAHE (μΩ cm)	θzx (˚)	ρAHE (μΩ cm)	θzx (˚)	ρAHE (μΩ cm)
0	-0.61264	360	-0.61158	0	-0.63956	360	-0.63895
2	-0.60498	358	-0.6125	2	-0.6402	358	-0.63907
4	-0.60213	356	-0.60405	4	-0.64082	356	-0.6378
6	-0.60681	354	-0.60578	6	-0.64025	354	-0.63701
8	-0.60351	352	-0.60063	8	-0.64188	352	-0.63667
10	-0.60152	350	-0.59947	10	-0.63892	350	-0.63464
12	-0.60207	348	-0.60021	12	-0.64202	348	-0.6344
14	-0.6019	346	-0.60067	14	-0.64121	346	-0.63147
16	-0.603	344	-0.60301	16	-0.64158	344	-0.63119
18	-0.60145	342	-0.59811	18	-0.64063	342	-0.62745
20	-0.6034	340	-0.59964	20	-0.64092	340	-0.62664
22	-0.60326	338	-0.60358	22	-0.63897	338	-0.62577
24	-0.59942	336	-0.59936	24	-0.63999	336	-0.62377
26	-0.59899	334	-0.59545	26	-0.63772	334	-0.62191
28	-0.59708	332	-0.59386	28	-0.63827	332	-0.62069
30	-0.59487	330	-0.59286	30	-0.63623	330	-0.61933
32	-0.59179	328	-0.59437	32	-0.63616	328	-0.6145
34	-0.59243	326	-0.58555	34	-0.63518	326	-0.61437
36	-0.58726	324	-0.58747	36	-0.63409	324	-0.61043
38	-0.58738	322	-0.58564	38	-0.63154	322	-0.60802
40	-0.58241	320	-0.58252	40	-0.63068	320	-0.60738
42	-0.58449	318	-0.57968	42	-0.62871	318	-0.60444
44	-0.58438	316	-0.58117	44	-0.6285	316	-0.60033
46	-0.5815	314	-0.57626	46	-0.62657	314	-0.60001
48	-0.58061	312	-0.57349	48	-0.62446	312	-0.59425
50	-0.57614	310	-0.56998	50	-0.62053	310	-0.59207
52	-0.57238	308	-0.56855	52	-0.62637	308	-0.58664
54	-0.57172	306	-0.56504	54	-0.61959	306	-0.58766
56	-0.56632	304	-0.56314	56	-0.61516	304	-0.58298
58	-0.56196	302	-0.56161	58	-0.61339	302	-0.57774
60	-0.56239	300	-0.55747	60	-0.19467	300	-0.55865
62	-0.5604	298	-0.55581	62	-0.17068	298	-0.51923
64	-0.55562	296	-0.55252	64	0.35891	296	-0.51031
66	-0.55215	294	-0.54691	66	0.3657	294	-0.50676
68	-0.54792	292	-0.55093	68	0.37387	292	-0.49618
70	-0.5458	290	-0.53851	70	0.37576	290	-0.49845
72	-0.54468	288	-0.53468	72	0.38149	288	-0.48037
74	-0.54049	286	-0.5321	74	0.38999	286	-0.4856
76	-0.53409	284	-0.52952	76	0.40315	284	-0.47777
78	-0.53289	282	-0.52748	78	0.41705	282	-0.47246
80	-0.53033	280	-0.52386	80	0.41716	280	-0.47005
82	-0.52719	278	-0.51684	82	0.42261	278	-0.46903
84	-0.52619	276	-0.51589	84	0.42402	276	-0.46149
86	-0.52077	274	-0.51423	86	0.42891	274	-0.45565
88	-0.51701	272	-0.51046	88	0.4323	272	-0.45173
90	-0.51483	270	-0.50461	90	0.43441	270	-0.44806
92	-0.5114	268	-0.44448	92	0.43978	268	-0.44385
94	-0.50834	266	0.10007	94	0.44434	266	-0.43463
96	-0.40165	264	0.47023	96	0.4523	264	-0.43109
98	0.42897	262	0.47534	98	0.45552	262	-0.42436
100	0.48166	260	0.48346	100	0.46192	260	-0.41577
102	0.51336	258	0.48928	102	0.46384	258	-0.41801
104	0.51515	256	0.49337	104	0.4676	256	-0.41082
106	0.52115	254	0.498	106	0.47385	254	-0.41188
108	0.52308	252	0.49948	108	0.47334	252	-0.40389
110	0.53017	250	0.54426	110	0.48109	250	-0.40421
112	0.53497	248	0.54751	112	0.48381	248	-0.37822
114	0.53861	246	0.5511	114	0.48952	246	-0.37569
116	0.53891	244	0.55356	116	0.48726	244	-0.37087
118	0.54393	242	0.55618	118	0.49328	242	-0.37005
120	0.54972	240	0.55913	120	0.49782	240	-0.3629
122	0.55189	238	0.5594	122	0.50137	238	-0.36097
124	0.55327	236	0.56389	124	0.50355	236	-0.35763
126	0.55753	234	0.56807	126	0.51876	234	-0.34488
128	0.56023	232	0.56986	128	0.52477	232	-0.16826
130	0.5666	230	0.57517	130	0.5323	230	0.62007
132	0.57483	228	0.57758	132	0.60382	228	0.62605
134	0.5774	226	0.57448	134	0.60732	226	0.62665
136	0.5806	224	0.584	136	0.61167	224	0.62884
138	0.58033	222	0.58379	138	0.60935	222	0.63266
140	0.58446	220	0.57923	140	0.6138	220	0.63286
142	0.58835	218	0.58716	142	0.61612	218	0.63525
144	0.58766	216	0.59625	144	0.61887	216	0.63423
146	0.59013	214	0.59046	146	0.62153	214	0.63716
148	0.59387	212	0.5951	148	0.62357	212	0.63263
150	0.59393	210	0.59308	150	0.62186	210	0.63973
152	0.59664	208	0.60092	152	0.6224	208	0.63867
154	0.59819	206	0.59371	154	0.62593	206	0.6379
156	0.5967	204	0.59728	156	0.62854	204	0.64025
158	0.59929	202	0.60082	158	0.62845	202	0.64142
160	0.60363	200	0.60261	160	0.63121	200	0.64145
162	0.60474	198	0.6059	162	0.63278	198	0.6405
164	0.60208	196	0.60276	164	0.6344	196	0.64112
166	0.60497	194	0.60137	166	0.63536	194	0.64051
168	0.60116	192	0.6006	168	0.63635	192	0.6432
170	0.60477	190	0.60463	170	0.63604	190	0.64327
172	0.6051	188	0.61287	172	0.63919	188	0.64207
174	0.60864	186	0.60509	174	0.63857	186	0.64121
176	0.60607	184	0.60316	176	0.64013	184	0.64141
178	0.60656	182	0.60304	178	0.64018	182	0.64087
180	0.61264	180	0.61158	180	0.63956	180	0.63895
182	0.60498	178	0.6125	182	0.6402	178	0.63907
184	0.60213	176	0.60405	184	0.64082	176	0.6378
186	0.60681	174	0.60578	186	0.64025	174	0.63701
188	0.60351	172	0.60063	188	0.64188	172	0.63667
190	0.60152	170	0.59947	190	0.63892	170	0.63464
192	0.60207	168	0.60021	192	0.64202	168	0.6344
194	0.6019	166	0.60067	194	0.64121	166	0.63147
196	0.603	164	0.60301	196	0.64158	164	0.63119
198	0.60145	162	0.59811	198	0.64063	162	0.62745
200	0.6034	160	0.59964	200	0.64092	160	0.62664
202	0.60326	158	0.60358	202	0.63897	158	0.62577
204	0.59942	156	0.59936	204	0.63999	156	0.62377
206	0.59899	154	0.59545	206	0.63772	154	0.62191
208	0.59708	152	0.59386	208	0.63827	152	0.62069
210	0.59487	150	0.59286	210	0.63623	150	0.61933
212	0.59179	148	0.59437	212	0.63616	148	0.6145
214	0.59243	146	0.58555	214	0.63518	146	0.61437
216	0.58726	144	0.58747	216	0.63409	144	0.61043
218	0.58738	142	0.58564	218	0.63154	142	0.60802
220	0.58241	140	0.58252	220	0.63068	140	0.60738
222	0.58449	138	0.57968	222	0.62871	138	0.60444
224	0.58438	136	0.58117	224	0.6285	136	0.60033
226	0.5815	134	0.57626	226	0.62657	134	0.60001
228	0.58061	132	0.57349	228	0.62446	132	0.59425
230	0.57614	130	0.56998	230	0.62053	130	0.59207
232	0.57238	128	0.56855	232	0.62637	128	0.58664
234	0.57172	126	0.56504	234	0.61959	126	0.58766
236	0.56632	124	0.56314	236	0.61516	124	0.58298
238	0.56196	122	0.56161	238	0.61339	122	0.57774
240	0.56239	120	0.55747	240	0.19467	120	0.55865
242	0.5604	118	0.55581	242	0.17068	118	0.51923
244	0.55562	116	0.55252	244	-0.35891	116	0.51031
246	0.55215	114	0.54691	246	-0.3657	114	0.50676
248	0.54792	112	0.55093	248	-0.37387	112	0.49618
250	0.5458	110	0.53851	250	-0.37576	110	0.49845
252	0.54468	108	0.53468	252	-0.38149	108	0.48037
254	0.54049	106	0.5321	254	-0.38999	106	0.4856
256	0.53409	104	0.52952	256	-0.40315	104	0.47777
258	0.53289	102	0.52748	258	-0.41705	102	0.47246
260	0.53033	100	0.52386	260	-0.41716	100	0.47005
262	0.52719	98	0.51684	262	-0.42261	98	0.46903
264	0.52619	96	0.51589	264	-0.42402	96	0.46149
266	0.52077	94	0.51423	266	-0.42891	94	0.45565
268	0.51701	92	0.51046	268	-0.4323	92	0.45173
270	0.51483	90	0.50461	270	-0.43441	90	0.44806
272	0.5114	88	0.44448	272	-0.43978	88	0.44385
274	0.50834	86	-0.10007	274	-0.44434	86	0.43463
276	0.40165	84	-0.47023	276	-0.4523	84	0.43109
278	-0.42897	82	-0.47534	278	-0.45552	82	0.42436
280	-0.48166	80	-0.48346	280	-0.46192	80	0.41577
282	-0.51336	78	-0.48928	282	-0.46384	78	0.41801
284	-0.51515	76	-0.49337	284	-0.4676	76	0.41082
286	-0.52115	74	-0.498	286	-0.47385	74	0.41188
288	-0.52308	72	-0.49948	288	-0.47334	72	0.40389
290	-0.53017	70	-0.54426	290	-0.48109	70	0.40421
292	-0.53497	68	-0.54751	292	-0.48381	68	0.37822
294	-0.53861	66	-0.5511	294	-0.48952	66	0.37569
296	-0.53891	64	-0.55356	296	-0.48726	64	0.37087
298	-0.54393	62	-0.55618	298	-0.49328	62	0.37005
300	-0.54972	60	-0.55913	300	-0.49782	60	0.3629
302	-0.55189	58	-0.5594	302	-0.50137	58	0.36097
304	-0.55327	56	-0.56389	304	-0.50355	56	0.35763
306	-0.55753	54	-0.56807	306	-0.51876	54	0.34488
308	-0.56023	52	-0.56986	308	-0.52477	52	0.16826
310	-0.5666	50	-0.57517	310	-0.5323	50	-0.62007
312	-0.57483	48	-0.57758	312	-0.60382	48	-0.62605
314	-0.5774	46	-0.57448	314	-0.60732	46	-0.62665
316	-0.5806	44	-0.584	316	-0.61167	44	-0.62884
318	-0.58033	42	-0.58379	318	-0.60935	42	-0.63266
320	-0.58446	40	-0.57923	320	-0.6138	40	-0.63286
322	-0.58835	38	-0.58716	322	-0.61612	38	-0.63525
324	-0.58766	36	-0.59625	324	-0.61887	36	-0.63423
326	-0.59013	34	-0.59046	326	-0.62153	34	-0.63716
328	-0.59387	32	-0.5951	328	-0.62357	32	-0.63263
330	-0.59393	30	-0.59308	330	-0.62186	30	-0.63973
332	-0.59664	28	-0.60092	332	-0.6224	28	-0.63867
334	-0.59819	26	-0.59371	334	-0.62593	26	-0.6379
336	-0.5967	24	-0.59728	336	-0.62854	24	-0.64025
338	-0.59929	22	-0.60082	338	-0.62845	22	-0.64142
340	-0.60363	20	-0.60261	340	-0.63121	20	-0.64145
342	-0.60474	18	-0.6059	342	-0.63278	18	-0.6405
344	-0.60208	16	-0.60276	344	-0.6344	16	-0.64112
346	-0.60497	14	-0.60137	346	-0.63536	14	-0.64051
348	-0.60116	12	-0.6006	348	-0.63635	12	-0.6432
350	-0.60477	10	-0.60463	350	-0.63604	10	-0.64327
352	-0.6051	8	-0.61287	352	-0.63919	8	-0.64207
354	-0.60864	6	-0.60509	354	-0.63857	6	-0.64121
356	-0.60607	4	-0.60316	356	-0.64013	4	-0.64141
358	-0.60656	2	-0.60304	358	-0.64018	2	-0.64087
360	-0.60925	0	-0.60496	360	-0.63956	0	-0.63911

## Sheet: Fig. 5c
Figure 5c	Field-free SOT switching of perpendicular magnetization for SrRuO3 (001) with different vertical heterogeneities of ferromagnetic anisotropy.
(purple circles)					(yellow circles)					(green circles)
Pulsed current density Jy (107 A cm-2)	ρAHE (μΩ cm)	Pulsed current density Jy (107 A cm-2)	ρAHE (μΩ cm)		Pulsed current density Jy (107 A cm-2)	ρAHE (μΩ cm)	Pulsed current density Jy (107 A cm-2)	ρAHE (μΩ cm)		Pulsed current density Jy (107 A cm-2)	ρAHE (μΩ cm)	Pulsed current density Jy (107 A cm-2)	ρAHE (μΩ cm)
-1.5	1.06528	1.5	1.10465		-1.52	0.89005	1.52	1.00474		-1.56	1.02499	1.56	1.16517
-1.4	1.04159	1.4	1.03076		-1.42	0.865739	1.42	0.986242		-1.46	0.916388	1.46	1.15532
-1.3	1.03895	1.3	1.03401		-1.32	0.864797	1.32	0.986195		-1.36	0.918458	1.36	1.15437
-1.2	1.03888	1.2	1.03301		-1.22	0.864763	1.22	0.986589		-1.26	0.917838	1.26	1.15487
-1.1	1.03958	1.1	1.03348		-1.12	0.86457	1.12	0.98664		-1.16	0.918612	1.16	1.15389
-1	1.04025	1	1.03373		-1.02	0.864727	1.02	0.986656		-1.06	0.917723	1.06	1.15424
-0.8	1.04128	0.8	1.0332		-0.92	0.864753	0.92	0.986712		-0.96	0.917278	0.96	1.15437
-0.6	1.03879	0.6	1.03372		-0.64	0.864957	0.64	0.986903		-0.72	0.917271	0.72	1.15455
-0.4	1.03851	0.4	1.03407		-0.44	0.864765	0.44	0.987002		-0.52	0.918055	0.52	1.15531
-0.2	1.03948	0.2	1.03359		-0.24	0.864782	0.24	0.987001		-0.32	0.918072	0.32	1.15432
0	1.03984	0	1.03295		-0.04	0.864894	0.04	0.986871		-0.12	0.917727	0.12	1.15479
0.2	1.03899	-0.2	1.03372		0.16	0.864733	-0.16	0.98642		0.08	0.917656	-0.08	1.15443
0.4	1.0395	-0.4	1.03378		0.36	0.865179	-0.36	0.98645		0.28	0.920377	-0.28	1.15531
0.6	1.03919	-0.6	1.03467		0.56	0.86496	-0.56	0.986342		0.48	0.920207	-0.48	1.15664
0.8	1.03908	-0.8	1.03311		0.76	0.865145	-0.76	0.986179		0.68	0.918153	-0.68	1.15479
1	1.03999	-1	1.03453		0.96	0.864776	-0.96	0.986384		0.88	0.918004	-0.88	1.15485
1.04	1.0391	-1.04	1.03447		1.04	0.864701	-1.04	0.986503		1.08	0.916875	-1.08	1.15227
1.08	1.04	-1.08	1.03548		1.08	0.864892	-1.08	0.986473		1.04	0.918144	-1.04	1.15489
1.12	1.03995	-1.12	1.03583		1.12	0.864703	-1.12	0.986493		1.08	0.918983	-1.08	1.1553
1.16	1.04241	-1.16	1.03598		1.16	0.864296	-1.16	0.986137		1.12	0.918344	-1.12	1.15544
1.2	1.04177	-1.2	1.04074		1.2	0.86408	-1.2	0.986235		1.16	0.918402	-1.16	1.15571
1.3	1.049	-1.3	1.04341		1.24	0.864935	-1.24	0.98608		1.2	0.919052	-1.2	1.15681
1.4	1.07823	-1.4	1.05517		1.28	0.86849	-1.28	0.984744		1.22	0.917227	-1.22	1.15863
1.5	1.10465	-1.5	1.06528		1.32	0.869975	-1.32	0.985531		1.24	0.917808	-1.24	1.15843
					1.36	0.87642	-1.36	0.981917		1.26	0.917289	-1.26	1.16037
					1.4	0.861245	-1.4	1.00783		1.28	0.919714	-1.28	1.16134
					1.44	0.896806	-1.44	0.998038		1.3	0.919658	-1.3	1.16169
					1.48	0.884619	-1.48	0.886668		1.32	0.915553	-1.32	1.1651
					1.52	1.00474	-1.52	0.89005		1.34	0.916712	-1.34	1.16989
										1.36	0.917559	-1.36	1.17649
										1.38	0.921652	-1.38	1.17941
										1.4	0.922864	-1.4	1.18552
										1.42	0.932977	-1.42	1.21322
										1.44	1.02628	-1.44	1.2197
										1.46	1.04714	-1.46	1.22613
										1.48	1.07155	-1.48	1.1526
										1.5	1.13739	-1.5	1.14178
										1.52	1.14955	-1.52	1.04099
										1.54	1.16024	-1.54	1.08755
										1.56	1.16517	-1.56	1.02499

## Sheet: Extended Data Fig. 1a
Extended Data Figure 1a	Spatial distributions of the stress σ11 calculated with parameters FL = 3 μN and R = 20 nm
x (nm)	z (nm)	σ11 (GPa)
0	0	1623380000000000
0	-4e-11	-26751700000
0	-8e-11	-26344900000
0	-1.2e-10	-25942500000
0	-1.6e-10	-25544400000
0	-2e-10	-25150700000
0	-2.4e-10	-24761400000
0	-2.8e-10	-24376400000
0	-3.2e-10	-23995800000
0	-3.6e-10	-23619500000
0	-4e-10	-23247600000
0	-4.4e-10	-22880000000
0	-4.8e-10	-22516800000
0	-5.2e-10	-22157800000
0	-5.6e-10	-21803100000
0	-6e-10	-21452700000
0	-6.4e-10	-21106600000
0	-6.8e-10	-20764700000
0	-7.2e-10	-20427100000
0	-7.6e-10	-20093700000
0	-8e-10	-19764500000
0	-8.4e-10	-19439500000
0	-8.8e-10	-19118700000
0	-9.2e-10	-18802000000
0	-9.6e-10	-18489400000
0	-1e-09	-18180900000
0	-1.04e-09	-17876500000
0	-1.08e-09	-17576200000
0	-1.12e-09	-17279900000
0	-1.16e-09	-16987700000
0	-1.2e-09	-16699400000
0	-1.24e-09	-16415000000
0	-1.28e-09	-16134600000
0	-1.32e-09	-15858200000
0	-1.36e-09	-15585600000
0	-1.4e-09	-15316800000
0	-1.44e-09	-15051900000
0	-1.48e-09	-14790700000
0	-1.52e-09	-14533400000
0	-1.56e-09	-14279700000
0	-1.6e-09	-14029800000
0	-1.64e-09	-13783500000
0	-1.68e-09	-13540900000
0	-1.72e-09	-13301900000
0	-1.76e-09	-13066500000
0	-1.8e-09	-12834600000
0	-1.84e-09	-12606200000
0	-1.88e-09	-12381300000
0	-1.92e-09	-12159800000
0	-1.96e-09	-11941800000
0	-2e-09	-11727100000
0	-2.04e-09	-11515700000
0	-2.08e-09	-11307700000
0	-2.12e-09	-11102900000
0	-2.16e-09	-10901400000
0	-2.2e-09	-10703100000
0	-2.24e-09	-10507900000
0	-2.28e-09	-10315800000
0	-2.32e-09	-10126900000
0	-2.36e-09	-9941000000
0	-2.4e-09	-9758120000
0	-2.44e-09	-9578230000
0	-2.48e-09	-9401290000
0	-2.52e-09	-9227270000
0	-2.56e-09	-9056120000
0	-2.6e-09	-8887810000
0	-2.64e-09	-8722310000
0	-2.68e-09	-8559570000
0	-2.72e-09	-8399570000
0	-2.76e-09	-8242270000
0	-2.8e-09	-8087630000
0	-2.84e-09	-7935610000
0	-2.88e-09	-7786190000
0	-2.92e-09	-7639320000
0	-2.96e-09	-7494970000
0	-3e-09	-7353110000
0	-3.04e-09	-7213700000
0	-3.08e-09	-7076700000
0	-3.12e-09	-6942090000
0	-3.16e-09	-6809820000
0	-3.2e-09	-6679870000
0	-3.24e-09	-6552200000
0	-3.28e-09	-6426770000
0	-3.32e-09	-6303560000
0	-3.36e-09	-6182530000
0	-3.4e-09	-6063640000
0	-3.44e-09	-5946870000
0	-3.48e-09	-5832180000
0	-3.52e-09	-5719540000
0	-3.56e-09	-5608920000
0	-3.6e-09	-5500290000
0	-3.64e-09	-5393610000
0	-3.68e-09	-5288850000
0	-3.72e-09	-5185990000
0	-3.76e-09	-5085000000
0	-3.8e-09	-4985840000
0	-3.84e-09	-4888480000
0	-3.88e-09	-4792900000
0	-3.92e-09	-4699060000
0	-3.96e-09	-4606950000
0	-4e-09	-4516520000
0	-4.04e-09	-4427750000
0	-4.08e-09	-4340620000
0	-4.12e-09	-4255090000
0	-4.16e-09	-4171140000
0	-4.2e-09	-4088740000
0	-4.24e-09	-4007870000
0	-4.28e-09	-3928500000
0	-4.32e-09	-3850610000
0	-4.36e-09	-3774160000
0	-4.4e-09	-3699140000
0	-4.44e-09	-3625510000
0	-4.48e-09	-3553260000
0	-4.52e-09	-3482370000
0	-4.56e-09	-3412800000
0	-4.6e-09	-3344530000
0	-4.64e-09	-3277540000
0	-4.68e-09	-3211820000
0	-4.72e-09	-3147330000
0	-4.76e-09	-3084050000
0	-4.8e-09	-3021970000
0	-4.84e-09	-2961050000
0	-4.88e-09	-2901290000
0	-4.92e-09	-2842660000
0	-4.96e-09	-2785130000
0	-5e-09	-2728690000
0	-5.04e-09	-2673330000
0	-5.08e-09	-2619010000
0	-5.12e-09	-2565720000
0	-5.16e-09	-2513450000
0	-5.2e-09	-2462160000
0	-5.24e-09	-2411860000
0	-5.28e-09	-2362510000
0	-5.32e-09	-2314090000
0	-5.36e-09	-2266600000
0	-5.4e-09	-2220020000
0	-5.44e-09	-2174320000
0	-5.48e-09	-2129490000
0	-5.52e-09	-2085520000
0	-5.56e-09	-2042390000
0	-5.6e-09	-2000080000
0	-5.64e-09	-1958590000
0	-5.68e-09	-1917880000
0	-5.72e-09	-1877950000
0	-5.76e-09	-1838790000
0	-5.8e-09	-1800370000
0	-5.84e-09	-1762690000
0	-5.88e-09	-1725730000
0	-5.92e-09	-1689480000
0	-5.96e-09	-1653920000
0	-6e-09	-1619040000
0	-6.04e-09	-1584830000
0	-6.08e-09	-1551280000
0	-6.12e-09	-1518370000
0	-6.16e-09	-1486090000
0	-6.2e-09	-1454430000
0	-6.24e-09	-1423370000
0	-6.28e-09	-1392910000
0	-6.32e-09	-1363040000
0	-6.36e-09	-1333740000
0	-6.4e-09	-1305000000
0	-6.44e-09	-1276810000
0	-6.48e-09	-1249160000
0	-6.52e-09	-1222040000
0	-6.56e-09	-1195440000
0	-6.6e-09	-1169350000
0	-6.64e-09	-1143770000
0	-6.68e-09	-1118670000
0	-6.72e-09	-1094050000
0	-6.76e-09	-1069910000
0	-6.8e-09	-1046230000
0	-6.84e-09	-1023000000
0	-6.88e-09	-1000220000
0	-6.92e-09	-977874000
0	-6.96e-09	-955958000
0	-7e-09	-934462000
0	-7.04e-09	-913378000
0	-7.08e-09	-892697000
0	-7.12e-09	-872414000
0	-7.16e-09	-852519000
0	-7.2e-09	-833005000
0	-7.24e-09	-813865000
0	-7.28e-09	-795091000
0	-7.32e-09	-776678000
0	-7.36e-09	-758617000
0	-7.4e-09	-740902000
0	-7.44e-09	-723526000
0	-7.48e-09	-706483000
0	-7.52e-09	-689766000
0	-7.56e-09	-673369000
0	-7.6e-09	-657286000
0	-7.64e-09	-641510000
0	-7.68e-09	-626037000
0	-7.72e-09	-610860000
0	-7.76e-09	-595973000
0	-7.8e-09	-581371000
0	-7.84e-09	-567048000
0	-7.88e-09	-552999000
0	-7.92e-09	-539219000
0	-7.96e-09	-525702000
0	-8e-09	-512444000
0	-8.04e-09	-499439000
0	-8.08e-09	-486683000
0	-8.12e-09	-474171000
0	-8.16e-09	-461898000
0	-8.2e-09	-449859000
0	-8.24e-09	-438051000
0	-8.28e-09	-426468000
0	-8.32e-09	-415107000
0	-8.36e-09	-403962000
0	-8.4e-09	-393031000
0	-8.44e-09	-382309000
0	-8.48e-09	-371791000
0	-8.52e-09	-361474000
0	-8.56e-09	-351355000
0	-8.6e-09	-341429000
0	-8.64e-09	-331693000
0	-8.68e-09	-322142000
0	-8.72e-09	-312775000
0	-8.76e-09	-303586000
0	-8.8e-09	-294573000
0	-8.84e-09	-285732000
0	-8.88e-09	-277060000
0	-8.92e-09	-268554000
0	-8.96e-09	-260211000
0	-9e-09	-252027000
0	-9.04e-09	-244000000
0	-9.08e-09	-236126000
0	-9.12e-09	-228403000
0	-9.16e-09	-220828000
0	-9.2e-09	-213398000
0	-9.24e-09	-206110000
0	-9.28e-09	-198961000
0	-9.32e-09	-191950000
0	-9.36e-09	-185073000
0	-9.4e-09	-178327000
0	-9.44e-09	-171711000
0	-9.48e-09	-165222000
0	-9.52e-09	-158857000
0	-9.56e-09	-152615000
0	-9.6e-09	-146492000
0	-9.64e-09	-140487000
0	-9.68e-09	-134597000
0	-9.72e-09	-128821000
0	-9.76e-09	-123155000
0	-9.8e-09	-117599000
0	-9.84e-09	-112150000
0	-9.88e-09	-106805000
0	-9.92e-09	-101564000
0	-9.96e-09	-96423200
0	-1e-08	-91382000
0	-1.004e-08	-86438100
0	-1.008e-08	-81589700
0	-1.012e-08	-76835000
0	-1.016e-08	-72172300
0	-1.02e-08	-67599900
0	-1.024e-08	-63116100
0	-1.028e-08	-58719200
0	-1.032e-08	-54407700
0	-1.036e-08	-50179900
0	-1.04e-08	-46034200
0	-1.044e-08	-41969300
0	-1.048e-08	-37983500
0	-1.052e-08	-34075300
0	-1.056e-08	-30243500
0	-1.06e-08	-26486500
0	-1.064e-08	-22803000
0	-1.068e-08	-19191500
0	-1.072e-08	-15650900
0	-1.076e-08	-12179700
0	-1.08e-08	-8.7767e+06
0	-1.084e-08	-5.44064e+06
0	-1.088e-08	-2.17027e+06
0	-1.092e-08	1.0356e+06
0	-1.096e-08	4.17817e+06
0	-1.1e-08	7.25861e+06
0	-1.104e-08	10278000
0	-1.108e-08	13237600
0	-1.112e-08	16138400
0	-1.116e-08	18981500
0	-1.12e-08	21767900
0	-1.124e-08	24498700
0	-1.128e-08	27175000
0	-1.132e-08	29797600
0	-1.136e-08	32367600
0	-1.14e-08	34886000
0	-1.144e-08	37353700
0	-1.148e-08	39771600
0	-1.152e-08	42140600
0	-1.156e-08	44461700
0	-1.16e-08	46735600
0	-1.164e-08	48963300
0	-1.168e-08	51145500
0	-1.172e-08	53283200
0	-1.176e-08	55377100
0	-1.18e-08	57428100
0	-1.184e-08	59436800
0	-1.188e-08	61404100
0	-1.192e-08	63330700
0	-1.196e-08	65217400
0	-1.2e-08	67064900
0	-1.204e-08	68873800
0	-1.208e-08	70645000
0	-1.212e-08	72379000
0	-1.216e-08	74076600
0	-1.22e-08	75738300
0	-1.224e-08	77364900
0	-1.228e-08	78957000
0	-1.232e-08	80515200
0	-1.236e-08	82040100
0	-1.24e-08	83532400
0	-1.244e-08	84992500
0	-1.248e-08	86421200
0	-1.252e-08	87818800
0	-1.256e-08	89186100
0	-1.26e-08	90523600
0	-1.264e-08	91831800
0	-1.268e-08	93111100
0	-1.272e-08	94362300
0	-1.276e-08	95585600
0	-1.28e-08	96781800
0	-1.284e-08	97951100
0	-1.288e-08	99094200
0	-1.292e-08	100211000
0	-1.296e-08	101303000
0	-1.3e-08	102370000
0	-1.304e-08	103413000
0	-1.308e-08	104432000
0	-1.312e-08	105427000
0	-1.316e-08	106398000
0	-1.32e-08	107348000
0	-1.324e-08	108274000
0	-1.328e-08	109179000
0	-1.332e-08	110062000
0	-1.336e-08	110925000
0	-1.34e-08	111766000
0	-1.344e-08	112587000
0	-1.348e-08	113388000
0	-1.352e-08	114169000
0	-1.356e-08	114931000
0	-1.36e-08	115674000
0	-1.364e-08	116399000
0	-1.368e-08	117105000
0	-1.372e-08	117793000
0	-1.376e-08	118463000
0	-1.38e-08	119116000
0	-1.384e-08	119752000
0	-1.388e-08	120371000
0	-1.392e-08	120974000
0	-1.396e-08	121561000
0	-1.4e-08	122132000
0	-1.404e-08	122687000
0	-1.408e-08	123228000
0	-1.412e-08	123753000
0	-1.416e-08	124263000
0	-1.42e-08	124759000
0	-1.424e-08	125241000
0	-1.428e-08	125708000
0	-1.432e-08	126162000
0	-1.436e-08	126603000
0	-1.44e-08	127030000
0	-1.444e-08	127445000
0	-1.448e-08	127846000
0	-1.452e-08	128235000
0	-1.456e-08	128612000
0	-1.46e-08	128977000
0	-1.464e-08	129330000
0	-1.468e-08	129671000
0	-1.472e-08	130001000
0	-1.476e-08	130319000
0	-1.48e-08	130627000
0	-1.484e-08	130924000
0	-1.488e-08	131210000
0	-1.492e-08	131486000
0	-1.496e-08	131751000
0	-1.5e-08	132006000
0	-1.504e-08	132252000
0	-1.508e-08	132488000
0	-1.512e-08	132714000
0	-1.516e-08	132931000
0	-1.52e-08	133139000
0	-1.524e-08	133337000
0	-1.528e-08	133527000
0	-1.532e-08	133708000
0	-1.536e-08	133881000
0	-1.54e-08	134045000
0	-1.544e-08	134201000
0	-1.548e-08	134349000
0	-1.552e-08	134489000
0	-1.556e-08	134622000
0	-1.56e-08	134746000
0	-1.564e-08	134863000
0	-1.568e-08	134973000
0	-1.572e-08	135076000
0	-1.576e-08	135171000
0	-1.58e-08	135260000
0	-1.584e-08	135341000
0	-1.588e-08	135416000
0	-1.592e-08	135485000
0	-1.596e-08	135546000
0	-1.6e-08	135602000
0	-1.604e-08	135651000
0	-1.608e-08	135694000
0	-1.612e-08	135732000
0	-1.616e-08	135763000
0	-1.62e-08	135789000
0	-1.624e-08	135809000
0	-1.628e-08	135823000
0	-1.632e-08	135832000
0	-1.636e-08	135835000
0	-1.64e-08	135834000
0	-1.644e-08	135827000
0	-1.648e-08	135815000
0	-1.652e-08	135798000
0	-1.656e-08	135776000
0	-1.66e-08	135750000
0	-1.664e-08	135718000
0	-1.668e-08	135683000
0	-1.672e-08	135642000
0	-1.676e-08	135598000
0	-1.68e-08	135549000
0	-1.684e-08	135495000
0	-1.688e-08	135438000
0	-1.692e-08	135376000
0	-1.696e-08	135311000
0	-1.7e-08	135241000
0	-1.704e-08	135168000
0	-1.708e-08	135091000
0	-1.712e-08	135010000
0	-1.716e-08	134926000
0	-1.72e-08	134838000
0	-1.724e-08	134746000
0	-1.728e-08	134651000
0	-1.732e-08	134553000
0	-1.736e-08	134451000
0	-1.74e-08	134347000
0	-1.744e-08	134239000
0	-1.748e-08	134128000
0	-1.752e-08	134014000
0	-1.756e-08	133897000
0	-1.76e-08	133777000
0	-1.764e-08	133654000
0	-1.768e-08	133529000
0	-1.772e-08	133400000
0	-1.776e-08	133269000
0	-1.78e-08	133136000
0	-1.784e-08	133000000
0	-1.788e-08	132861000
0	-1.792e-08	132720000
0	-1.796e-08	132577000
0	-1.8e-08	132431000
0	-1.804e-08	132283000
0	-1.808e-08	132132000
0	-1.812e-08	131979000
0	-1.816e-08	131825000
0	-1.82e-08	131668000
0	-1.824e-08	131509000
0	-1.828e-08	131348000
0	-1.832e-08	131185000
0	-1.836e-08	131020000
0	-1.84e-08	130853000
0	-1.844e-08	130685000
0	-1.848e-08	130514000
0	-1.852e-08	130342000
0	-1.856e-08	130168000
0	-1.86e-08	129992000
0	-1.864e-08	129815000
0	-1.868e-08	129636000
0	-1.872e-08	129456000
0	-1.876e-08	129274000
0	-1.88e-08	129090000
0	-1.884e-08	128905000
0	-1.888e-08	128719000
0	-1.892e-08	128531000
0	-1.896e-08	128342000
0	-1.9e-08	128152000
0	-1.904e-08	127960000
0	-1.908e-08	127767000
0	-1.912e-08	127572000
0	-1.916e-08	127377000
0	-1.92e-08	127180000
0	-1.924e-08	126983000
0	-1.928e-08	126784000
0	-1.932e-08	126584000
0	-1.936e-08	126383000
0	-1.94e-08	126181000
0	-1.944e-08	125978000
0	-1.948e-08	125774000
0	-1.952e-08	125569000
0	-1.956e-08	125363000
0	-1.96e-08	125156000
0	-1.964e-08	124949000
0	-1.968e-08	124740000
0	-1.972e-08	124531000
0	-1.976e-08	124321000
0	-1.98e-08	124110000
0	-1.984e-08	123899000
0	-1.988e-08	123686000
0	-1.992e-08	123473000
0	-1.996e-08	123260000
0	-2e-08	123045000
4e-11	0	101461000000000
4e-11	-4e-11	-26751200000
4e-11	-8e-11	-26344400000
4e-11	-1.2e-10	-25941900000
4e-11	-1.6e-10	-25543900000
4e-11	-2e-10	-25150200000
4e-11	-2.4e-10	-24760900000
4e-11	-2.8e-10	-24375900000
4e-11	-3.2e-10	-23995300000
4e-11	-3.6e-10	-23619000000
4e-11	-4e-10	-23247100000
4e-11	-4.4e-10	-22879500000
4e-11	-4.8e-10	-22516300000
4e-11	-5.2e-10	-22157300000
4e-11	-5.6e-10	-21802600000
4e-11	-6e-10	-21452200000
4e-11	-6.4e-10	-21106100000
4e-11	-6.8e-10	-20764300000
4e-11	-7.2e-10	-20426600000
4e-11	-7.6e-10	-20093200000
4e-11	-8e-10	-19764000000
4e-11	-8.4e-10	-19439000000
4e-11	-8.8e-10	-19118200000
4e-11	-9.2e-10	-18801500000
4e-11	-9.6e-10	-18488900000
4e-11	-1e-09	-18180500000
4e-11	-1.04e-09	-17876100000
4e-11	-1.08e-09	-17575800000
4e-11	-1.12e-09	-17279500000
4e-11	-1.16e-09	-16987200000
4e-11	-1.2e-09	-16698900000
4e-11	-1.24e-09	-16414600000
4e-11	-1.28e-09	-16134200000
4e-11	-1.32e-09	-15857700000
4e-11	-1.36e-09	-15585100000
4e-11	-1.4e-09	-15316400000
4e-11	-1.44e-09	-15051500000
4e-11	-1.48e-09	-14790300000
4e-11	-1.52e-09	-14533000000
4e-11	-1.56e-09	-14279300000
4e-11	-1.6e-09	-14029400000
4e-11	-1.64e-09	-13783200000
4e-11	-1.68e-09	-13540500000
4e-11	-1.72e-09	-13301500000
4e-11	-1.76e-09	-13066100000
4e-11	-1.8e-09	-12834200000
4e-11	-1.84e-09	-12605800000
4e-11	-1.88e-09	-12380900000
4e-11	-1.92e-09	-12159500000
4e-11	-1.96e-09	-11941400000
4e-11	-2e-09	-11726800000
4e-11	-2.04e-09	-11515400000
4e-11	-2.08e-09	-11307400000
4e-11	-2.12e-09	-11102600000
4e-11	-2.16e-09	-10901100000
4e-11	-2.2e-09	-10702800000
4e-11	-2.24e-09	-10507600000
4e-11	-2.28e-09	-10315600000
4e-11	-2.32e-09	-10126600000
4e-11	-2.36e-09	-9940740000
4e-11	-2.4e-09	-9757870000
4e-11	-2.44e-09	-9577990000
4e-11	-2.48e-09	-9401060000
4e-11	-2.52e-09	-9227040000
4e-11	-2.56e-09	-9055900000
4e-11	-2.6e-09	-8887590000
4e-11	-2.64e-09	-8722100000
4e-11	-2.68e-09	-8559370000
4e-11	-2.72e-09	-8399370000
4e-11	-2.76e-09	-8242080000
4e-11	-2.8e-09	-8087440000
4e-11	-2.84e-09	-7935430000
4e-11	-2.88e-09	-7786010000
4e-11	-2.92e-09	-7639150000
4e-11	-2.96e-09	-7494810000
4e-11	-3e-09	-7352950000
4e-11	-3.04e-09	-7213550000
4e-11	-3.08e-09	-7076560000
4e-11	-3.12e-09	-6941950000
4e-11	-3.16e-09	-6809690000
4e-11	-3.2e-09	-6679740000
4e-11	-3.24e-09	-6552080000
4e-11	-3.28e-09	-6426660000
4e-11	-3.32e-09	-6303450000
4e-11	-3.36e-09	-6182420000
4e-11	-3.4e-09	-6063540000
4e-11	-3.44e-09	-5946770000
4e-11	-3.48e-09	-5832090000
4e-11	-3.52e-09	-5719460000
4e-11	-3.56e-09	-5608840000
4e-11	-3.6e-09	-5500210000
4e-11	-3.64e-09	-5393540000
4e-11	-3.68e-09	-5288790000
4e-11	-3.72e-09	-5185930000
4e-11	-3.76e-09	-5084940000
4e-11	-3.8e-09	-4985780000
4e-11	-3.84e-09	-4888430000
4e-11	-3.88e-09	-4792850000
4e-11	-3.92e-09	-4699020000
4e-11	-3.96e-09	-4606910000
4e-11	-4e-09	-4516480000
4e-11	-4.04e-09	-4427720000
4e-11	-4.08e-09	-4340590000
4e-11	-4.12e-09	-4255070000
4e-11	-4.16e-09	-4171120000
4e-11	-4.2e-09	-4088730000
4e-11	-4.24e-09	-4007860000
4e-11	-4.28e-09	-3928490000
4e-11	-4.32e-09	-3850600000
4e-11	-4.36e-09	-3774160000
4e-11	-4.4e-09	-3699140000
4e-11	-4.44e-09	-3625520000
4e-11	-4.48e-09	-3553270000
4e-11	-4.52e-09	-3482380000
4e-11	-4.56e-09	-3412810000
4e-11	-4.6e-09	-3344550000
4e-11	-4.64e-09	-3277560000
4e-11	-4.68e-09	-3211840000
4e-11	-4.72e-09	-3147350000
4e-11	-4.76e-09	-3084080000
4e-11	-4.8e-09	-3022000000
4e-11	-4.84e-09	-2961080000
4e-11	-4.88e-09	-2901320000
4e-11	-4.92e-09	-2842690000
4e-11	-4.96e-09	-2785170000
4e-11	-5e-09	-2728730000
4e-11	-5.04e-09	-2673370000
4e-11	-5.08e-09	-2619050000
4e-11	-5.12e-09	-2565770000
4e-11	-5.16e-09	-2513490000
4e-11	-5.2e-09	-2462210000
4e-11	-5.24e-09	-2411910000
4e-11	-5.28e-09	-2362560000
4e-11	-5.32e-09	-2314150000
4e-11	-5.36e-09	-2266660000
4e-11	-5.4e-09	-2220080000
4e-11	-5.44e-09	-2174380000
4e-11	-5.48e-09	-2129550000
4e-11	-5.52e-09	-2085590000
4e-11	-5.56e-09	-2042460000
4e-11	-5.6e-09	-2000150000
4e-11	-5.64e-09	-1958650000
4e-11	-5.68e-09	-1917940000
4e-11	-5.72e-09	-1878020000
4e-11	-5.76e-09	-1838850000
4e-11	-5.8e-09	-1800440000
4e-11	-5.84e-09	-1762760000
4e-11	-5.88e-09	-1725800000
4e-11	-5.92e-09	-1689550000
4e-11	-5.96e-09	-1653990000
4e-11	-6e-09	-1619120000
4e-11	-6.04e-09	-1584910000
4e-11	-6.08e-09	-1551350000
4e-11	-6.12e-09	-1518440000
4e-11	-6.16e-09	-1486170000
4e-11	-6.2e-09	-1454500000
4e-11	-6.24e-09	-1423450000
4e-11	-6.28e-09	-1392990000
4e-11	-6.32e-09	-1363120000
4e-11	-6.36e-09	-1333820000
4e-11	-6.4e-09	-1305080000
4e-11	-6.44e-09	-1276890000
4e-11	-6.48e-09	-1249240000
4e-11	-6.52e-09	-1222120000
4e-11	-6.56e-09	-1195520000
4e-11	-6.6e-09	-1169440000
4e-11	-6.64e-09	-1143850000
4e-11	-6.68e-09	-1118750000
4e-11	-6.72e-09	-1094140000
4e-11	-6.76e-09	-1069990000
4e-11	-6.8e-09	-1046310000
4e-11	-6.84e-09	-1023080000
4e-11	-6.88e-09	-1000300000
4e-11	-6.92e-09	-977958000
4e-11	-6.96e-09	-956042000
4e-11	-7e-09	-934545000
4e-11	-7.04e-09	-913461000
4e-11	-7.08e-09	-892781000
4e-11	-7.12e-09	-872497000
4e-11	-7.16e-09	-852602000
4e-11	-7.2e-09	-833088000
4e-11	-7.24e-09	-813948000
4e-11	-7.28e-09	-795175000
4e-11	-7.32e-09	-776761000
4e-11	-7.36e-09	-758700000
4e-11	-7.4e-09	-740985000
4e-11	-7.44e-09	-723609000
4e-11	-7.48e-09	-706566000
4e-11	-7.52e-09	-689848000
4e-11	-7.56e-09	-673451000
4e-11	-7.6e-09	-657368000
4e-11	-7.64e-09	-641593000
4e-11	-7.68e-09	-626119000
4e-11	-7.72e-09	-610942000
4e-11	-7.76e-09	-596055000
4e-11	-7.8e-09	-581452000
4e-11	-7.84e-09	-567129000
4e-11	-7.88e-09	-553080000
4e-11	-7.92e-09	-539300000
4e-11	-7.96e-09	-525783000
4e-11	-8e-09	-512524000
4e-11	-8.04e-09	-499519000
4e-11	-8.08e-09	-486763000
4e-11	-8.12e-09	-474250000
4e-11	-8.16e-09	-461977000
4e-11	-8.2e-09	-449938000
4e-11	-8.24e-09	-438129000
4e-11	-8.28e-09	-426546000
4e-11	-8.32e-09	-415184000
4e-11	-8.36e-09	-404040000
4e-11	-8.4e-09	-393108000
4e-11	-8.44e-09	-382385000
4e-11	-8.48e-09	-371867000
4e-11	-8.52e-09	-361550000
4e-11	-8.56e-09	-351431000
4e-11	-8.6e-09	-341504000
4e-11	-8.64e-09	-331767000
4e-11	-8.68e-09	-322217000
4e-11	-8.72e-09	-312849000
4e-11	-8.76e-09	-303660000
4e-11	-8.8e-09	-294646000
4e-11	-8.84e-09	-285805000
4e-11	-8.88e-09	-277133000
4e-11	-8.92e-09	-268626000
4e-11	-8.96e-09	-260283000
4e-11	-9e-09	-252098000
4e-11	-9.04e-09	-244071000
4e-11	-9.08e-09	-236197000
4e-11	-9.12e-09	-228473000
4e-11	-9.16e-09	-220898000
4e-11	-9.2e-09	-213467000
4e-11	-9.24e-09	-206179000
4e-11	-9.28e-09	-199030000
4e-11	-9.32e-09	-192018000
4e-11	-9.36e-09	-185140000
4e-11	-9.4e-09	-178394000
4e-11	-9.44e-09	-171778000
4e-11	-9.48e-09	-165288000
4e-11	-9.52e-09	-158923000
4e-11	-9.56e-09	-152680000
4e-11	-9.6e-09	-146557000
4e-11	-9.64e-09	-140552000
4e-11	-9.68e-09	-134662000
4e-11	-9.72e-09	-128885000
4e-11	-9.76e-09	-123219000
4e-11	-9.8e-09	-117662000
4e-11	-9.84e-09	-112212000
4e-11	-9.88e-09	-106867000
4e-11	-9.92e-09	-101625000
4e-11	-9.96e-09	-96484500
4e-11	-1e-08	-91442900
4e-11	-1.004e-08	-86498500
4e-11	-1.008e-08	-81649700
4e-11	-1.012e-08	-76894700
4e-11	-1.016e-08	-72231600
4e-11	-1.02e-08	-67658800
4e-11	-1.024e-08	-63174500
4e-11	-1.028e-08	-58777300
4e-11	-1.032e-08	-54465300
4e-11	-1.036e-08	-50237100
4e-11	-1.04e-08	-46091000
4e-11	-1.044e-08	-42025700
4e-11	-1.048e-08	-38039500
4e-11	-1.052e-08	-34131000
4e-11	-1.056e-08	-30298700
4e-11	-1.06e-08	-26541300
4e-11	-1.064e-08	-22857400
4e-11	-1.068e-08	-19245600
4e-11	-1.072e-08	-15704500
4e-11	-1.076e-08	-12233000
4e-11	-1.08e-08	-8.82958e+06
4e-11	-1.084e-08	-5.49313e+06
4e-11	-1.088e-08	-2.22238e+06
4e-11	-1.092e-08	983876
4e-11	-1.096e-08	4.12683e+06
4e-11	-1.1e-08	7.20764e+06
4e-11	-1.104e-08	10227400
4e-11	-1.108e-08	13187400
4e-11	-1.112e-08	16088500
4e-11	-1.116e-08	18932000
4e-11	-1.12e-08	21718800
4e-11	-1.124e-08	24450000
4e-11	-1.128e-08	27126600
4e-11	-1.132e-08	29749600
4e-11	-1.136e-08	32320000
4e-11	-1.14e-08	34838700
4e-11	-1.144e-08	37306700
4e-11	-1.148e-08	39725000
4e-11	-1.152e-08	42094400
4e-11	-1.156e-08	44415800
4e-11	-1.16e-08	46690000
4e-11	-1.164e-08	48918100
4e-11	-1.168e-08	51100700
4e-11	-1.172e-08	53238700
4e-11	-1.176e-08	55332900
4e-11	-1.18e-08	57384200
4e-11	-1.184e-08	59393300
4e-11	-1.188e-08	61360900
4e-11	-1.192e-08	63287900
4e-11	-1.196e-08	65174900
4e-11	-1.2e-08	67022700
4e-11	-1.204e-08	68831900
4e-11	-1.208e-08	70603400
4e-11	-1.212e-08	72337700
4e-11	-1.216e-08	74035600
4e-11	-1.22e-08	75697700
4e-11	-1.224e-08	77324600
4e-11	-1.228e-08	78917000
4e-11	-1.232e-08	80475500
4e-11	-1.236e-08	82000700
4e-11	-1.24e-08	83493300
4e-11	-1.244e-08	84953700
4e-11	-1.248e-08	86382700
4e-11	-1.252e-08	87780600
4e-11	-1.256e-08	89148200
4e-11	-1.26e-08	90486000
4e-11	-1.264e-08	91794400
4e-11	-1.268e-08	93074100
4e-11	-1.272e-08	94325500
4e-11	-1.276e-08	95549200
4e-11	-1.28e-08	96745600
4e-11	-1.284e-08	97915200
4e-11	-1.288e-08	99058500
4e-11	-1.292e-08	100176000
4e-11	-1.296e-08	101268000
4e-11	-1.3e-08	102336000
4e-11	-1.304e-08	103378000
4e-11	-1.308e-08	104397000
4e-11	-1.312e-08	105393000
4e-11	-1.316e-08	106365000
4e-11	-1.32e-08	107314000
4e-11	-1.324e-08	108241000
4e-11	-1.328e-08	109146000
4e-11	-1.332e-08	110030000
4e-11	-1.336e-08	110892000
4e-11	-1.34e-08	111734000
4e-11	-1.344e-08	112555000
4e-11	-1.348e-08	113356000
4e-11	-1.352e-08	114138000
4e-11	-1.356e-08	114900000
4e-11	-1.36e-08	115643000
4e-11	-1.364e-08	116368000
4e-11	-1.368e-08	117074000
4e-11	-1.372e-08	117762000
4e-11	-1.376e-08	118433000
4e-11	-1.38e-08	119086000
4e-11	-1.384e-08	119723000
4e-11	-1.388e-08	120342000
4e-11	-1.392e-08	120945000
4e-11	-1.396e-08	121532000
4e-11	-1.4e-08	122103000
4e-11	-1.404e-08	122659000
4e-11	-1.408e-08	123199000
4e-11	-1.412e-08	123725000
4e-11	-1.416e-08	124235000
4e-11	-1.42e-08	124731000
4e-11	-1.424e-08	125213000
4e-11	-1.428e-08	125681000
4e-11	-1.432e-08	126135000
4e-11	-1.436e-08	126576000
4e-11	-1.44e-08	127004000
4e-11	-1.444e-08	127418000
4e-11	-1.448e-08	127820000
4e-11	-1.452e-08	128209000
4e-11	-1.456e-08	128586000
4e-11	-1.46e-08	128951000
4e-11	-1.464e-08	129304000
4e-11	-1.468e-08	129646000
4e-11	-1.472e-08	129976000
4e-11	-1.476e-08	130295000
4e-11	-1.48e-08	130602000
4e-11	-1.484e-08	130899000
4e-11	-1.488e-08	131186000
4e-11	-1.492e-08	131462000
4e-11	-1.496e-08	131727000
4e-11	-1.5e-08	131983000
4e-11	-1.504e-08	132228000
4e-11	-1.508e-08	132464000
4e-11	-1.512e-08	132691000
4e-11	-1.516e-08	132908000
4e-11	-1.52e-08	133116000
4e-11	-1.524e-08	133315000
4e-11	-1.528e-08	133505000
4e-11	-1.532e-08	133686000
4e-11	-1.536e-08	133859000
4e-11	-1.54e-08	134023000
4e-11	-1.544e-08	134179000
4e-11	-1.548e-08	134328000
4e-11	-1.552e-08	134468000
4e-11	-1.556e-08	134600000
4e-11	-1.56e-08	134725000
4e-11	-1.564e-08	134842000
4e-11	-1.568e-08	134952000
4e-11	-1.572e-08	135055000
4e-11	-1.576e-08	135151000
4e-11	-1.58e-08	135239000
4e-11	-1.584e-08	135321000
4e-11	-1.588e-08	135396000
4e-11	-1.592e-08	135465000
4e-11	-1.596e-08	135527000
4e-11	-1.6e-08	135582000
4e-11	-1.604e-08	135632000
4e-11	-1.608e-08	135675000
4e-11	-1.612e-08	135712000
4e-11	-1.616e-08	135744000
4e-11	-1.62e-08	135770000
4e-11	-1.624e-08	135790000
4e-11	-1.628e-08	135804000
4e-11	-1.632e-08	135813000
4e-11	-1.636e-08	135817000
4e-11	-1.64e-08	135815000
4e-11	-1.644e-08	135809000
4e-11	-1.648e-08	135797000
4e-11	-1.652e-08	135780000
4e-11	-1.656e-08	135758000
4e-11	-1.66e-08	135732000
4e-11	-1.664e-08	135701000
4e-11	-1.668e-08	135665000
4e-11	-1.672e-08	135625000
4e-11	-1.676e-08	135581000
4e-11	-1.68e-08	135532000
4e-11	-1.684e-08	135478000
4e-11	-1.688e-08	135421000
4e-11	-1.692e-08	135360000
4e-11	-1.696e-08	135294000
4e-11	-1.7e-08	135225000
4e-11	-1.704e-08	135152000
4e-11	-1.708e-08	135075000
4e-11	-1.712e-08	134994000
4e-11	-1.716e-08	134910000
4e-11	-1.72e-08	134822000
4e-11	-1.724e-08	134730000
4e-11	-1.728e-08	134636000
4e-11	-1.732e-08	134538000
4e-11	-1.736e-08	134436000
4e-11	-1.74e-08	134331000
4e-11	-1.744e-08	134224000
4e-11	-1.748e-08	134113000
4e-11	-1.752e-08	133999000
4e-11	-1.756e-08	133882000
4e-11	-1.76e-08	133762000
4e-11	-1.764e-08	133640000
4e-11	-1.768e-08	133514000
4e-11	-1.772e-08	133386000
4e-11	-1.776e-08	133255000
4e-11	-1.78e-08	133122000
4e-11	-1.784e-08	132986000
4e-11	-1.788e-08	132847000
4e-11	-1.792e-08	132706000
4e-11	-1.796e-08	132563000
4e-11	-1.8e-08	132417000
4e-11	-1.804e-08	132269000
4e-11	-1.808e-08	132119000
4e-11	-1.812e-08	131966000
4e-11	-1.816e-08	131811000
4e-11	-1.82e-08	131655000
4e-11	-1.824e-08	131496000
4e-11	-1.828e-08	131335000
4e-11	-1.832e-08	131172000
4e-11	-1.836e-08	131007000
4e-11	-1.84e-08	130840000
4e-11	-1.844e-08	130672000
4e-11	-1.848e-08	130501000
4e-11	-1.852e-08	130329000
4e-11	-1.856e-08	130156000
4e-11	-1.86e-08	129980000
4e-11	-1.864e-08	129803000
4e-11	-1.868e-08	129624000
4e-11	-1.872e-08	129444000
4e-11	-1.876e-08	129262000
4e-11	-1.88e-08	129078000
4e-11	-1.884e-08	128893000
4e-11	-1.888e-08	128707000
4e-11	-1.892e-08	128519000
4e-11	-1.896e-08	128330000
4e-11	-1.9e-08	128140000
4e-11	-1.904e-08	127948000
4e-11	-1.908e-08	127755000
4e-11	-1.912e-08	127561000
4e-11	-1.916e-08	127366000
4e-11	-1.92e-08	127169000
4e-11	-1.924e-08	126972000
4e-11	-1.928e-08	126773000
4e-11	-1.932e-08	126573000
4e-11	-1.936e-08	126372000
4e-11	-1.94e-08	126170000
4e-11	-1.944e-08	125967000
4e-11	-1.948e-08	125763000
4e-11	-1.952e-08	125558000
4e-11	-1.956e-08	125353000
4e-11	-1.96e-08	125146000
4e-11	-1.964e-08	124938000
4e-11	-1.968e-08	124730000
4e-11	-1.972e-08	124521000
4e-11	-1.976e-08	124311000
4e-11	-1.98e-08	124100000
4e-11	-1.984e-08	123889000
4e-11	-1.988e-08	123676000
4e-11	-1.992e-08	123463000
4e-11	-1.996e-08	123250000
4e-11	-2e-08	123036000
8e-11	0	25365300000000
8e-11	-4e-11	-26749500000
8e-11	-8e-11	-26342700000
8e-11	-1.2e-10	-25940300000
8e-11	-1.6e-10	-25542200000
8e-11	-2e-10	-25148600000
8e-11	-2.4e-10	-24759200000
8e-11	-2.8e-10	-24374300000
8e-11	-3.2e-10	-23993700000
8e-11	-3.6e-10	-23617400000
8e-11	-4e-10	-23245500000
8e-11	-4.4e-10	-22877900000
8e-11	-4.8e-10	-22514700000
8e-11	-5.2e-10	-22155700000
8e-11	-5.6e-10	-21801000000
8e-11	-6e-10	-21450700000
8e-11	-6.4e-10	-21104600000
8e-11	-6.8e-10	-20762700000
8e-11	-7.2e-10	-20425100000
8e-11	-7.6e-10	-20091700000
8e-11	-8e-10	-19762500000
8e-11	-8.4e-10	-19437500000
8e-11	-8.8e-10	-19116700000
8e-11	-9.2e-10	-18800000000
8e-11	-9.6e-10	-18487500000
8e-11	-1e-09	-18179000000
8e-11	-1.04e-09	-17874600000
8e-11	-1.08e-09	-17574300000
8e-11	-1.12e-09	-17278100000
8e-11	-1.16e-09	-16985800000
8e-11	-1.2e-09	-16697600000
8e-11	-1.24e-09	-16413200000
8e-11	-1.28e-09	-16132900000
8e-11	-1.32e-09	-15856400000
8e-11	-1.36e-09	-15583800000
8e-11	-1.4e-09	-15315100000
8e-11	-1.44e-09	-15050200000
8e-11	-1.48e-09	-14789100000
8e-11	-1.52e-09	-14531700000
8e-11	-1.56e-09	-14278100000
8e-11	-1.6e-09	-14028200000
8e-11	-1.64e-09	-13782000000
8e-11	-1.68e-09	-13539400000
8e-11	-1.72e-09	-13300400000
8e-11	-1.76e-09	-13065000000
8e-11	-1.8e-09	-12833100000
8e-11	-1.84e-09	-12604800000
8e-11	-1.88e-09	-12379900000
8e-11	-1.92e-09	-12158400000
8e-11	-1.96e-09	-11940400000
8e-11	-2e-09	-11725800000
8e-11	-2.04e-09	-11514400000
8e-11	-2.08e-09	-11306400000
8e-11	-2.12e-09	-11101700000
8e-11	-2.16e-09	-10900200000
8e-11	-2.2e-09	-10701900000
8e-11	-2.24e-09	-10506700000
8e-11	-2.28e-09	-10314700000
8e-11	-2.32e-09	-10125800000
8e-11	-2.36e-09	-9939930000
8e-11	-2.4e-09	-9757080000
8e-11	-2.44e-09	-9577220000
8e-11	-2.48e-09	-9400310000
8e-11	-2.52e-09	-9226310000
8e-11	-2.56e-09	-9055180000
8e-11	-2.6e-09	-8886900000
8e-11	-2.64e-09	-8721420000
8e-11	-2.68e-09	-8558720000
8e-11	-2.72e-09	-8398740000
8e-11	-2.76e-09	-8241460000
8e-11	-2.8e-09	-8086850000
8e-11	-2.84e-09	-7934860000
8e-11	-2.88e-09	-7785460000
8e-11	-2.92e-09	-7638610000
8e-11	-2.96e-09	-7494290000
8e-11	-3e-09	-7352450000
8e-11	-3.04e-09	-7213070000
8e-11	-3.08e-09	-7076100000
8e-11	-3.12e-09	-6941510000
8e-11	-3.16e-09	-6809270000
8e-11	-3.2e-09	-6679340000
8e-11	-3.24e-09	-6551690000
8e-11	-3.28e-09	-6426280000
8e-11	-3.32e-09	-6303090000
8e-11	-3.36e-09	-6182080000
8e-11	-3.4e-09	-6063220000
8e-11	-3.44e-09	-5946470000
8e-11	-3.48e-09	-5831800000
8e-11	-3.52e-09	-5719180000
8e-11	-3.56e-09	-5608580000
8e-11	-3.6e-09	-5499960000
8e-11	-3.64e-09	-5393310000
8e-11	-3.68e-09	-5288570000
8e-11	-3.72e-09	-5185730000
8e-11	-3.76e-09	-5084750000
8e-11	-3.8e-09	-4985610000
8e-11	-3.84e-09	-4888270000
8e-11	-3.88e-09	-4792710000
8e-11	-3.92e-09	-4698890000
8e-11	-3.96e-09	-4606790000
8e-11	-4e-09	-4516380000
8e-11	-4.04e-09	-4427630000
8e-11	-4.08e-09	-4340510000
8e-11	-4.12e-09	-4254990000
8e-11	-4.16e-09	-4171060000
8e-11	-4.2e-09	-4088680000
8e-11	-4.24e-09	-4007820000
8e-11	-4.28e-09	-3928470000
8e-11	-4.32e-09	-3850580000
8e-11	-4.36e-09	-3774150000
8e-11	-4.4e-09	-3699140000
8e-11	-4.44e-09	-3625530000
8e-11	-4.48e-09	-3553290000
8e-11	-4.52e-09	-3482410000
8e-11	-4.56e-09	-3412850000
8e-11	-4.6e-09	-3344600000
8e-11	-4.64e-09	-3277620000
8e-11	-4.68e-09	-3211910000
8e-11	-4.72e-09	-3147430000
8e-11	-4.76e-09	-3084160000
8e-11	-4.8e-09	-3022090000
8e-11	-4.84e-09	-2961180000
8e-11	-4.88e-09	-2901430000
8e-11	-4.92e-09	-2842810000
8e-11	-4.96e-09	-2785290000
8e-11	-5e-09	-2728860000
8e-11	-5.04e-09	-2673500000
8e-11	-5.08e-09	-2619190000
8e-11	-5.12e-09	-2565910000
8e-11	-5.16e-09	-2513650000
8e-11	-5.2e-09	-2462370000
8e-11	-5.24e-09	-2412070000
8e-11	-5.28e-09	-2362730000
8e-11	-5.32e-09	-2314320000
8e-11	-5.36e-09	-2266840000
8e-11	-5.4e-09	-2220260000
8e-11	-5.44e-09	-2174570000
8e-11	-5.48e-09	-2129750000
8e-11	-5.52e-09	-2085780000
8e-11	-5.56e-09	-2042660000
8e-11	-5.6e-09	-2000350000
8e-11	-5.64e-09	-1958860000
8e-11	-5.68e-09	-1918160000
8e-11	-5.72e-09	-1878230000
8e-11	-5.76e-09	-1839070000
8e-11	-5.8e-09	-1800660000
8e-11	-5.84e-09	-1762990000
8e-11	-5.88e-09	-1726030000
8e-11	-5.92e-09	-1689780000
8e-11	-5.96e-09	-1654230000
8e-11	-6e-09	-1619350000
8e-11	-6.04e-09	-1585150000
8e-11	-6.08e-09	-1551600000
8e-11	-6.12e-09	-1518690000
8e-11	-6.16e-09	-1486410000
8e-11	-6.2e-09	-1454750000
8e-11	-6.24e-09	-1423700000
8e-11	-6.28e-09	-1393240000
8e-11	-6.32e-09	-1363370000
8e-11	-6.36e-09	-1334070000
8e-11	-6.4e-09	-1305330000
8e-11	-6.44e-09	-1277150000
8e-11	-6.48e-09	-1249500000
8e-11	-6.52e-09	-1222380000
8e-11	-6.56e-09	-1195780000
8e-11	-6.6e-09	-1169700000
8e-11	-6.64e-09	-1144110000
8e-11	-6.68e-09	-1119010000
8e-11	-6.72e-09	-1094400000
8e-11	-6.76e-09	-1070260000
8e-11	-6.8e-09	-1046580000
8e-11	-6.84e-09	-1023350000
8e-11	-6.88e-09	-1000570000
8e-11	-6.92e-09	-978225000
8e-11	-6.96e-09	-956309000
8e-11	-7e-09	-934813000
8e-11	-7.04e-09	-913729000
8e-11	-7.08e-09	-893049000
8e-11	-7.12e-09	-872765000
8e-11	-7.16e-09	-852870000
8e-11	-7.2e-09	-833356000
8e-11	-7.24e-09	-814216000
8e-11	-7.28e-09	-795442000
8e-11	-7.32e-09	-777028000
8e-11	-7.36e-09	-758967000
8e-11	-7.4e-09	-741251000
8e-11	-7.44e-09	-723875000
8e-11	-7.48e-09	-706831000
8e-11	-7.52e-09	-690114000
8e-11	-7.56e-09	-673716000
8e-11	-7.6e-09	-657632000
8e-11	-7.64e-09	-641856000
8e-11	-7.68e-09	-626382000
8e-11	-7.72e-09	-611204000
8e-11	-7.76e-09	-596316000
8e-11	-7.8e-09	-581713000
8e-11	-7.84e-09	-567389000
8e-11	-7.88e-09	-553339000
8e-11	-7.92e-09	-539558000
8e-11	-7.96e-09	-526040000
8e-11	-8e-09	-512781000
8e-11	-8.04e-09	-499775000
8e-11	-8.08e-09	-487017000
8e-11	-8.12e-09	-474504000
8e-11	-8.16e-09	-462229000
8e-11	-8.2e-09	-450189000
8e-11	-8.24e-09	-438380000
8e-11	-8.28e-09	-426795000
8e-11	-8.32e-09	-415433000
8e-11	-8.36e-09	-404287000
8e-11	-8.4e-09	-393354000
8e-11	-8.44e-09	-382630000
8e-11	-8.48e-09	-372111000
8e-11	-8.52e-09	-361793000
8e-11	-8.56e-09	-351672000
8e-11	-8.6e-09	-341745000
8e-11	-8.64e-09	-332007000
8e-11	-8.68e-09	-322455000
8e-11	-8.72e-09	-313086000
8e-11	-8.76e-09	-303895000
8e-11	-8.8e-09	-294880000
8e-11	-8.84e-09	-286038000
8e-11	-8.88e-09	-277365000
8e-11	-8.92e-09	-268857000
8e-11	-8.96e-09	-260512000
8e-11	-9e-09	-252326000
8e-11	-9.04e-09	-244298000
8e-11	-9.08e-09	-236422000
8e-11	-9.12e-09	-228697000
8e-11	-9.16e-09	-221120000
8e-11	-9.2e-09	-213688000
8e-11	-9.24e-09	-206399000
8e-11	-9.28e-09	-199249000
8e-11	-9.32e-09	-192235000
8e-11	-9.36e-09	-185356000
8e-11	-9.4e-09	-178609000
8e-11	-9.44e-09	-171992000
8e-11	-9.48e-09	-165501000
8e-11	-9.52e-09	-159134000
8e-11	-9.56e-09	-152890000
8e-11	-9.6e-09	-146765000
8e-11	-9.64e-09	-140759000
8e-11	-9.68e-09	-134867000
8e-11	-9.72e-09	-129089000
8e-11	-9.76e-09	-123422000
8e-11	-9.8e-09	-117863000
8e-11	-9.84e-09	-112412000
8e-11	-9.88e-09	-107066000
8e-11	-9.92e-09	-101823000
8e-11	-9.96e-09	-96680700
8e-11	-1e-08	-91637700
8e-11	-1.004e-08	-86692100
8e-11	-1.008e-08	-81842000
8e-11	-1.012e-08	-77085600
8e-11	-1.016e-08	-72421200
8e-11	-1.02e-08	-67847000
8e-11	-1.024e-08	-63361500
8e-11	-1.028e-08	-58962900
8e-11	-1.032e-08	-54649700
8e-11	-1.036e-08	-50420200
8e-11	-1.04e-08	-46272800
8e-11	-1.044e-08	-42206200
8e-11	-1.048e-08	-38218700
8e-11	-1.052e-08	-34308900
8e-11	-1.056e-08	-30475400
8e-11	-1.06e-08	-26716700
8e-11	-1.064e-08	-23031600
8e-11	-1.068e-08	-19418500
8e-11	-1.072e-08	-15876200
8e-11	-1.076e-08	-12403400
8e-11	-1.08e-08	-8.99877e+06
8e-11	-1.084e-08	-5.66109e+06
8e-11	-1.088e-08	-2.38911e+06
8e-11	-1.092e-08	818362
8e-11	-1.096e-08	3.96253e+06
8e-11	-1.1e-08	7.04454e+06
8e-11	-1.104e-08	10065600
8e-11	-1.108e-08	13026700
8e-11	-1.112e-08	15929000
8e-11	-1.116e-08	18773600
8e-11	-1.12e-08	21561600
8e-11	-1.124e-08	24294000
8e-11	-1.128e-08	26971700
8e-11	-1.132e-08	29595900
8e-11	-1.136e-08	32167400
8e-11	-1.14e-08	34687300
8e-11	-1.144e-08	37156500
8e-11	-1.148e-08	39575900
8e-11	-1.152e-08	41946400
8e-11	-1.156e-08	44268900
8e-11	-1.16e-08	46544200
8e-11	-1.164e-08	48773400
8e-11	-1.168e-08	50957100
8e-11	-1.172e-08	53096200
8e-11	-1.176e-08	55191500
8e-11	-1.18e-08	57243900
8e-11	-1.184e-08	59254000
8e-11	-1.188e-08	61222700
8e-11	-1.192e-08	63150700
8e-11	-1.196e-08	65038700
8e-11	-1.2e-08	66887600
8e-11	-1.204e-08	68697900
8e-11	-1.208e-08	70470300
8e-11	-1.212e-08	72205700
8e-11	-1.216e-08	73904600
8e-11	-1.22e-08	75567600
8e-11	-1.224e-08	77195600
8e-11	-1.228e-08	78789000
8e-11	-1.232e-08	80348400
8e-11	-1.236e-08	81874600
8e-11	-1.24e-08	83368100
8e-11	-1.244e-08	84829600
8e-11	-1.248e-08	86259400
8e-11	-1.252e-08	87658400
8e-11	-1.256e-08	89026900
8e-11	-1.26e-08	90365600
8e-11	-1.264e-08	91675000
8e-11	-1.268e-08	92955500
8e-11	-1.272e-08	94207900
8e-11	-1.276e-08	95432400
8e-11	-1.28e-08	96629700
8e-11	-1.284e-08	97800200
8e-11	-1.288e-08	98944500
8e-11	-1.292e-08	100063000
8e-11	-1.296e-08	101156000
8e-11	-1.3e-08	102224000
8e-11	-1.304e-08	103268000
8e-11	-1.308e-08	104288000
8e-11	-1.312e-08	105284000
8e-11	-1.316e-08	106257000
8e-11	-1.32e-08	107207000
8e-11	-1.324e-08	108135000
8e-11	-1.328e-08	109041000
8e-11	-1.332e-08	109925000
8e-11	-1.336e-08	110788000
8e-11	-1.34e-08	111631000
8e-11	-1.344e-08	112453000
8e-11	-1.348e-08	113255000
8e-11	-1.352e-08	114037000
8e-11	-1.356e-08	114800000
8e-11	-1.36e-08	115544000
8e-11	-1.364e-08	116269000
8e-11	-1.368e-08	116976000
8e-11	-1.372e-08	117665000
8e-11	-1.376e-08	118337000
8e-11	-1.38e-08	118991000
8e-11	-1.384e-08	119628000
8e-11	-1.388e-08	120248000
8e-11	-1.392e-08	120852000
8e-11	-1.396e-08	121440000
8e-11	-1.4e-08	122011000
8e-11	-1.404e-08	122568000
8e-11	-1.408e-08	123109000
8e-11	-1.412e-08	123635000
8e-11	-1.416e-08	124146000
8e-11	-1.42e-08	124643000
8e-11	-1.424e-08	125125000
8e-11	-1.428e-08	125594000
8e-11	-1.432e-08	126049000
8e-11	-1.436e-08	126490000
8e-11	-1.44e-08	126919000
8e-11	-1.444e-08	127334000
8e-11	-1.448e-08	127736000
8e-11	-1.452e-08	128126000
8e-11	-1.456e-08	128504000
8e-11	-1.46e-08	128869000
8e-11	-1.464e-08	129223000
8e-11	-1.468e-08	129565000
8e-11	-1.472e-08	129896000
8e-11	-1.476e-08	130215000
8e-11	-1.48e-08	130523000
8e-11	-1.484e-08	130821000
8e-11	-1.488e-08	131108000
8e-11	-1.492e-08	131384000
8e-11	-1.496e-08	131651000
8e-11	-1.5e-08	131907000
8e-11	-1.504e-08	132153000
8e-11	-1.508e-08	132389000
8e-11	-1.512e-08	132617000
8e-11	-1.516e-08	132834000
8e-11	-1.52e-08	133043000
8e-11	-1.524e-08	133242000
8e-11	-1.528e-08	133433000
8e-11	-1.532e-08	133615000
8e-11	-1.536e-08	133788000
8e-11	-1.54e-08	133953000
8e-11	-1.544e-08	134110000
8e-11	-1.548e-08	134258000
8e-11	-1.552e-08	134399000
8e-11	-1.556e-08	134532000
8e-11	-1.56e-08	134657000
8e-11	-1.564e-08	134775000
8e-11	-1.568e-08	134885000
8e-11	-1.572e-08	134989000
8e-11	-1.576e-08	135085000
8e-11	-1.58e-08	135174000
8e-11	-1.584e-08	135256000
8e-11	-1.588e-08	135332000
8e-11	-1.592e-08	135401000
8e-11	-1.596e-08	135463000
8e-11	-1.6e-08	135519000
8e-11	-1.604e-08	135569000
8e-11	-1.608e-08	135613000
8e-11	-1.612e-08	135651000
8e-11	-1.616e-08	135683000
8e-11	-1.62e-08	135709000
8e-11	-1.624e-08	135729000
8e-11	-1.628e-08	135744000
8e-11	-1.632e-08	135754000
8e-11	-1.636e-08	135758000
8e-11	-1.64e-08	135757000
8e-11	-1.644e-08	135750000
8e-11	-1.648e-08	135739000
8e-11	-1.652e-08	135723000
8e-11	-1.656e-08	135702000
8e-11	-1.66e-08	135676000
8e-11	-1.664e-08	135645000
8e-11	-1.668e-08	135610000
8e-11	-1.672e-08	135570000
8e-11	-1.676e-08	135526000
8e-11	-1.68e-08	135477000
8e-11	-1.684e-08	135424000
8e-11	-1.688e-08	135368000
8e-11	-1.692e-08	135306000
8e-11	-1.696e-08	135241000
8e-11	-1.7e-08	135172000
8e-11	-1.704e-08	135100000
8e-11	-1.708e-08	135023000
8e-11	-1.712e-08	134943000
8e-11	-1.716e-08	134859000
8e-11	-1.72e-08	134771000
8e-11	-1.724e-08	134680000
8e-11	-1.728e-08	134586000
8e-11	-1.732e-08	134488000
8e-11	-1.736e-08	134387000
8e-11	-1.74e-08	134283000
8e-11	-1.744e-08	134175000
8e-11	-1.748e-08	134065000
8e-11	-1.752e-08	133951000
8e-11	-1.756e-08	133835000
8e-11	-1.76e-08	133715000
8e-11	-1.764e-08	133593000
8e-11	-1.768e-08	133468000
8e-11	-1.772e-08	133340000
8e-11	-1.776e-08	133209000
8e-11	-1.78e-08	133076000
8e-11	-1.784e-08	132940000
8e-11	-1.788e-08	132802000
8e-11	-1.792e-08	132662000
8e-11	-1.796e-08	132518000
8e-11	-1.8e-08	132373000
8e-11	-1.804e-08	132225000
8e-11	-1.808e-08	132075000
8e-11	-1.812e-08	131923000
8e-11	-1.816e-08	131769000
8e-11	-1.82e-08	131612000
8e-11	-1.824e-08	131454000
8e-11	-1.828e-08	131293000
8e-11	-1.832e-08	131130000
8e-11	-1.836e-08	130966000
8e-11	-1.84e-08	130799000
8e-11	-1.844e-08	130631000
8e-11	-1.848e-08	130461000
8e-11	-1.852e-08	130289000
8e-11	-1.856e-08	130116000
8e-11	-1.86e-08	129940000
8e-11	-1.864e-08	129763000
8e-11	-1.868e-08	129585000
8e-11	-1.872e-08	129405000
8e-11	-1.876e-08	129223000
8e-11	-1.88e-08	129040000
8e-11	-1.884e-08	128855000
8e-11	-1.888e-08	128669000
8e-11	-1.892e-08	128482000
8e-11	-1.896e-08	128293000
8e-11	-1.9e-08	128103000
8e-11	-1.904e-08	127912000
8e-11	-1.908e-08	127719000
8e-11	-1.912e-08	127525000
8e-11	-1.916e-08	127330000
8e-11	-1.92e-08	127134000
8e-11	-1.924e-08	126936000
8e-11	-1.928e-08	126738000
8e-11	-1.932e-08	126538000
8e-11	-1.936e-08	126337000
8e-11	-1.94e-08	126136000
8e-11	-1.944e-08	125933000
8e-11	-1.948e-08	125729000
8e-11	-1.952e-08	125524000
8e-11	-1.956e-08	125319000
8e-11	-1.96e-08	125112000
8e-11	-1.964e-08	124905000
8e-11	-1.968e-08	124697000
8e-11	-1.972e-08	124488000
8e-11	-1.976e-08	124278000
8e-11	-1.98e-08	124068000
8e-11	-1.984e-08	123856000
8e-11	-1.988e-08	123644000
8e-11	-1.992e-08	123432000
8e-11	-1.996e-08	123218000
8e-11	-2e-08	123004000
1.2e-10	0	11273500000000
1.2e-10	-4e-11	-26746800000
1.2e-10	-8e-11	-26340000000
1.2e-10	-1.2e-10	-25937600000
1.2e-10	-1.6e-10	-25539500000
1.2e-10	-2e-10	-25145800000
1.2e-10	-2.4e-10	-24756500000
1.2e-10	-2.8e-10	-24371600000
1.2e-10	-3.2e-10	-23991000000
1.2e-10	-3.6e-10	-23614700000
1.2e-10	-4e-10	-23242800000
1.2e-10	-4.4e-10	-22875200000
1.2e-10	-4.8e-10	-22512000000
1.2e-10	-5.2e-10	-22153100000
1.2e-10	-5.6e-10	-21798400000
1.2e-10	-6e-10	-21448000000
1.2e-10	-6.4e-10	-21102000000
1.2e-10	-6.8e-10	-20760100000
1.2e-10	-7.2e-10	-20422500000
1.2e-10	-7.6e-10	-20089200000
1.2e-10	-8e-10	-19760000000
1.2e-10	-8.4e-10	-19435000000
1.2e-10	-8.8e-10	-19114200000
1.2e-10	-9.2e-10	-18797500000
1.2e-10	-9.6e-10	-18485000000
1.2e-10	-1e-09	-18176600000
1.2e-10	-1.04e-09	-17872200000
1.2e-10	-1.08e-09	-17572000000
1.2e-10	-1.12e-09	-17275700000
1.2e-10	-1.16e-09	-16983500000
1.2e-10	-1.2e-09	-16695300000
1.2e-10	-1.24e-09	-16411000000
1.2e-10	-1.28e-09	-16130600000
1.2e-10	-1.32e-09	-15854200000
1.2e-10	-1.36e-09	-15581600000
1.2e-10	-1.4e-09	-15312900000
1.2e-10	-1.44e-09	-15048100000
1.2e-10	-1.48e-09	-14787000000
1.2e-10	-1.52e-09	-14529700000
1.2e-10	-1.56e-09	-14276100000
1.2e-10	-1.6e-09	-14026200000
1.2e-10	-1.64e-09	-13780000000
1.2e-10	-1.68e-09	-13537500000
1.2e-10	-1.72e-09	-13298500000
1.2e-10	-1.76e-09	-13063100000
1.2e-10	-1.8e-09	-12831300000
1.2e-10	-1.84e-09	-12603000000
1.2e-10	-1.88e-09	-12378100000
1.2e-10	-1.92e-09	-12156700000
1.2e-10	-1.96e-09	-11938700000
1.2e-10	-2e-09	-11724100000
1.2e-10	-2.04e-09	-11512800000
1.2e-10	-2.08e-09	-11304800000
1.2e-10	-2.12e-09	-11100100000
1.2e-10	-2.16e-09	-10898700000
1.2e-10	-2.2e-09	-10700400000
1.2e-10	-2.24e-09	-10505300000
1.2e-10	-2.28e-09	-10313300000
1.2e-10	-2.32e-09	-10124400000
1.2e-10	-2.36e-09	-9938570000
1.2e-10	-2.4e-09	-9755760000
1.2e-10	-2.44e-09	-9575930000
1.2e-10	-2.48e-09	-9399050000
1.2e-10	-2.52e-09	-9225090000
1.2e-10	-2.56e-09	-9054000000
1.2e-10	-2.6e-09	-8885750000
1.2e-10	-2.64e-09	-8720310000
1.2e-10	-2.68e-09	-8557630000
1.2e-10	-2.72e-09	-8397690000
1.2e-10	-2.76e-09	-8240440000
1.2e-10	-2.8e-09	-8085860000
1.2e-10	-2.84e-09	-7933900000
1.2e-10	-2.88e-09	-7784530000
1.2e-10	-2.92e-09	-7637720000
1.2e-10	-2.96e-09	-7493430000
1.2e-10	-3e-09	-7351620000
1.2e-10	-3.04e-09	-7212270000
1.2e-10	-3.08e-09	-7075330000
1.2e-10	-3.12e-09	-6940770000
1.2e-10	-3.16e-09	-6808560000
1.2e-10	-3.2e-09	-6678660000
1.2e-10	-3.24e-09	-6551040000
1.2e-10	-3.28e-09	-6425660000
1.2e-10	-3.32e-09	-6302500000
1.2e-10	-3.36e-09	-6181520000
1.2e-10	-3.4e-09	-6062680000
1.2e-10	-3.44e-09	-5945950000
1.2e-10	-3.48e-09	-5831310000
1.2e-10	-3.52e-09	-5718720000
1.2e-10	-3.56e-09	-5608140000
1.2e-10	-3.6e-09	-5499560000
1.2e-10	-3.64e-09	-5392920000
1.2e-10	-3.68e-09	-5288210000
1.2e-10	-3.72e-09	-5185400000
1.2e-10	-3.76e-09	-5084440000
1.2e-10	-3.8e-09	-4985320000
1.2e-10	-3.84e-09	-4888010000
1.2e-10	-3.88e-09	-4792460000
1.2e-10	-3.92e-09	-4698670000
1.2e-10	-3.96e-09	-4606590000
1.2e-10	-4e-09	-4516200000
1.2e-10	-4.04e-09	-4427470000
1.2e-10	-4.08e-09	-4340370000
1.2e-10	-4.12e-09	-4254880000
1.2e-10	-4.16e-09	-4170960000
1.2e-10	-4.2e-09	-4088600000
1.2e-10	-4.24e-09	-4007760000
1.2e-10	-4.28e-09	-3928420000
1.2e-10	-4.32e-09	-3850560000
1.2e-10	-4.36e-09	-3774140000
1.2e-10	-4.4e-09	-3699150000
1.2e-10	-4.44e-09	-3625550000
1.2e-10	-4.48e-09	-3553330000
1.2e-10	-4.52e-09	-3482460000
1.2e-10	-4.56e-09	-3412920000
1.2e-10	-4.6e-09	-3344680000
1.2e-10	-4.64e-09	-3277720000
1.2e-10	-4.68e-09	-3212020000
1.2e-10	-4.72e-09	-3147550000
1.2e-10	-4.76e-09	-3084300000
1.2e-10	-4.8e-09	-3022240000
1.2e-10	-4.84e-09	-2961350000
1.2e-10	-4.88e-09	-2901610000
1.2e-10	-4.92e-09	-2843000000
1.2e-10	-4.96e-09	-2785490000
1.2e-10	-5e-09	-2729080000
1.2e-10	-5.04e-09	-2673730000
1.2e-10	-5.08e-09	-2619430000
1.2e-10	-5.12e-09	-2566160000
1.2e-10	-5.16e-09	-2513900000
1.2e-10	-5.2e-09	-2462640000
1.2e-10	-5.24e-09	-2412340000
1.2e-10	-5.28e-09	-2363010000
1.2e-10	-5.32e-09	-2314610000
1.2e-10	-5.36e-09	-2267140000
1.2e-10	-5.4e-09	-2220570000
1.2e-10	-5.44e-09	-2174880000
1.2e-10	-5.48e-09	-2130070000
1.2e-10	-5.52e-09	-2086110000
1.2e-10	-5.56e-09	-2042990000
1.2e-10	-5.6e-09	-2000700000
1.2e-10	-5.64e-09	-1959210000
1.2e-10	-5.68e-09	-1918510000
1.2e-10	-5.72e-09	-1878590000
1.2e-10	-5.76e-09	-1839440000
1.2e-10	-5.8e-09	-1801030000
1.2e-10	-5.84e-09	-1763360000
1.2e-10	-5.88e-09	-1726410000
1.2e-10	-5.92e-09	-1690170000
1.2e-10	-5.96e-09	-1654620000
1.2e-10	-6e-09	-1619750000
1.2e-10	-6.04e-09	-1585550000
1.2e-10	-6.08e-09	-1552000000
1.2e-10	-6.12e-09	-1519100000
1.2e-10	-6.16e-09	-1486820000
1.2e-10	-6.2e-09	-1455170000
1.2e-10	-6.24e-09	-1424120000
1.2e-10	-6.28e-09	-1393660000
1.2e-10	-6.32e-09	-1363790000
1.2e-10	-6.36e-09	-1334500000
1.2e-10	-6.4e-09	-1305760000
1.2e-10	-6.44e-09	-1277570000
1.2e-10	-6.48e-09	-1249930000
1.2e-10	-6.52e-09	-1222810000
1.2e-10	-6.56e-09	-1196220000
1.2e-10	-6.6e-09	-1170130000
1.2e-10	-6.64e-09	-1144550000
1.2e-10	-6.68e-09	-1119450000
1.2e-10	-6.72e-09	-1094840000
1.2e-10	-6.76e-09	-1070700000
1.2e-10	-6.8e-09	-1047020000
1.2e-10	-6.84e-09	-1023790000
1.2e-10	-6.88e-09	-1001010000
1.2e-10	-6.92e-09	-978670000
1.2e-10	-6.96e-09	-956754000
1.2e-10	-7e-09	-935259000
1.2e-10	-7.04e-09	-914175000
1.2e-10	-7.08e-09	-893495000
1.2e-10	-7.12e-09	-873211000
1.2e-10	-7.16e-09	-853316000
1.2e-10	-7.2e-09	-833802000
1.2e-10	-7.24e-09	-814662000
1.2e-10	-7.28e-09	-795888000
1.2e-10	-7.32e-09	-777473000
1.2e-10	-7.36e-09	-759411000
1.2e-10	-7.4e-09	-741695000
1.2e-10	-7.44e-09	-724318000
1.2e-10	-7.48e-09	-707274000
1.2e-10	-7.52e-09	-690555000
1.2e-10	-7.56e-09	-674157000
1.2e-10	-7.6e-09	-658072000
1.2e-10	-7.64e-09	-642295000
1.2e-10	-7.68e-09	-626820000
1.2e-10	-7.72e-09	-611641000
1.2e-10	-7.76e-09	-596752000
1.2e-10	-7.8e-09	-582147000
1.2e-10	-7.84e-09	-567822000
1.2e-10	-7.88e-09	-553771000
1.2e-10	-7.92e-09	-539988000
1.2e-10	-7.96e-09	-526469000
1.2e-10	-8e-09	-513208000
1.2e-10	-8.04e-09	-500200000
1.2e-10	-8.08e-09	-487442000
1.2e-10	-8.12e-09	-474926000
1.2e-10	-8.16e-09	-462650000
1.2e-10	-8.2e-09	-450609000
1.2e-10	-8.24e-09	-438797000
1.2e-10	-8.28e-09	-427211000
1.2e-10	-8.32e-09	-415847000
1.2e-10	-8.36e-09	-404699000
1.2e-10	-8.4e-09	-393765000
1.2e-10	-8.44e-09	-383039000
1.2e-10	-8.48e-09	-372518000
1.2e-10	-8.52e-09	-362198000
1.2e-10	-8.56e-09	-352075000
1.2e-10	-8.6e-09	-342145000
1.2e-10	-8.64e-09	-332406000
1.2e-10	-8.68e-09	-322852000
1.2e-10	-8.72e-09	-313480000
1.2e-10	-8.76e-09	-304288000
1.2e-10	-8.8e-09	-295271000
1.2e-10	-8.84e-09	-286427000
1.2e-10	-8.88e-09	-277751000
1.2e-10	-8.92e-09	-269241000
1.2e-10	-8.96e-09	-260894000
1.2e-10	-9e-09	-252706000
1.2e-10	-9.04e-09	-244675000
1.2e-10	-9.08e-09	-236798000
1.2e-10	-9.12e-09	-229071000
1.2e-10	-9.16e-09	-221492000
1.2e-10	-9.2e-09	-214058000
1.2e-10	-9.24e-09	-206766000
1.2e-10	-9.28e-09	-199613000
1.2e-10	-9.32e-09	-192598000
1.2e-10	-9.36e-09	-185717000
1.2e-10	-9.4e-09	-178967000
1.2e-10	-9.44e-09	-172347000
1.2e-10	-9.48e-09	-165854000
1.2e-10	-9.52e-09	-159486000
1.2e-10	-9.56e-09	-153239000
1.2e-10	-9.6e-09	-147112000
1.2e-10	-9.64e-09	-141103000
1.2e-10	-9.68e-09	-135210000
1.2e-10	-9.72e-09	-129429000
1.2e-10	-9.76e-09	-123760000
1.2e-10	-9.8e-09	-118199000
1.2e-10	-9.84e-09	-112746000
1.2e-10	-9.88e-09	-107397000
1.2e-10	-9.92e-09	-102152000
1.2e-10	-9.96e-09	-97007600
1.2e-10	-1e-08	-91962500
1.2e-10	-1.004e-08	-87014600
1.2e-10	-1.008e-08	-82162300
1.2e-10	-1.012e-08	-77403700
1.2e-10	-1.016e-08	-72737100
1.2e-10	-1.02e-08	-68160800
1.2e-10	-1.024e-08	-63673100
1.2e-10	-1.028e-08	-59272300
1.2e-10	-1.032e-08	-54956900
1.2e-10	-1.036e-08	-50725300
1.2e-10	-1.04e-08	-46575800
1.2e-10	-1.044e-08	-42507000
1.2e-10	-1.048e-08	-38517400
1.2e-10	-1.052e-08	-34605500
1.2e-10	-1.056e-08	-30769900
1.2e-10	-1.06e-08	-27009100
1.2e-10	-1.064e-08	-23321800
1.2e-10	-1.068e-08	-19706600
1.2e-10	-1.072e-08	-16162300
1.2e-10	-1.076e-08	-12687400
1.2e-10	-1.08e-08	-9.28071e+06
1.2e-10	-1.084e-08	-5.94098e+06
1.2e-10	-1.088e-08	-2.66697e+06
1.2e-10	-1.092e-08	542537
1.2e-10	-1.096e-08	3.68872e+06
1.2e-10	-1.1e-08	6.77275e+06
1.2e-10	-1.104e-08	9.79576e+06
1.2e-10	-1.108e-08	12758900
1.2e-10	-1.112e-08	15663200
1.2e-10	-1.116e-08	18509800
1.2e-10	-1.12e-08	21299700
1.2e-10	-1.124e-08	24034000
1.2e-10	-1.128e-08	26713700
1.2e-10	-1.132e-08	29339800
1.2e-10	-1.136e-08	31913300
1.2e-10	-1.14e-08	34435000
1.2e-10	-1.144e-08	36906100
1.2e-10	-1.148e-08	39327400
1.2e-10	-1.152e-08	41699700
1.2e-10	-1.156e-08	44024100
1.2e-10	-1.16e-08	46301300
1.2e-10	-1.164e-08	48532300
1.2e-10	-1.168e-08	50717800
1.2e-10	-1.172e-08	52858700
1.2e-10	-1.176e-08	54955800
1.2e-10	-1.18e-08	57010000
1.2e-10	-1.184e-08	59021900
1.2e-10	-1.188e-08	60992300
1.2e-10	-1.192e-08	62922100
1.2e-10	-1.196e-08	64811900
1.2e-10	-1.2e-08	66662400
1.2e-10	-1.204e-08	68474400
1.2e-10	-1.208e-08	70248600
1.2e-10	-1.212e-08	71985700
1.2e-10	-1.216e-08	73686200
1.2e-10	-1.22e-08	75351000
1.2e-10	-1.224e-08	76980500
1.2e-10	-1.228e-08	78575600
1.2e-10	-1.232e-08	80136700
1.2e-10	-1.236e-08	81664500
1.2e-10	-1.24e-08	83159600
1.2e-10	-1.244e-08	84622600
1.2e-10	-1.248e-08	86054100
1.2e-10	-1.252e-08	87454600
1.2e-10	-1.256e-08	88824700
1.2e-10	-1.26e-08	90164900
1.2e-10	-1.264e-08	91475800
1.2e-10	-1.268e-08	92758000
1.2e-10	-1.272e-08	94011800
1.2e-10	-1.276e-08	95237900
1.2e-10	-1.28e-08	96436700
1.2e-10	-1.284e-08	97608700
1.2e-10	-1.288e-08	98754400
1.2e-10	-1.292e-08	99874200
1.2e-10	-1.296e-08	100969000
1.2e-10	-1.3e-08	102038000
1.2e-10	-1.304e-08	103083000
1.2e-10	-1.308e-08	104105000
1.2e-10	-1.312e-08	105102000
1.2e-10	-1.316e-08	106076000
1.2e-10	-1.32e-08	107028000
1.2e-10	-1.324e-08	107957000
1.2e-10	-1.328e-08	108865000
1.2e-10	-1.332e-08	109750000
1.2e-10	-1.336e-08	110615000
1.2e-10	-1.34e-08	111459000
1.2e-10	-1.344e-08	112282000
1.2e-10	-1.348e-08	113085000
1.2e-10	-1.352e-08	113869000
1.2e-10	-1.356e-08	114633000
1.2e-10	-1.36e-08	115378000
1.2e-10	-1.364e-08	116105000
1.2e-10	-1.368e-08	116813000
1.2e-10	-1.372e-08	117504000
1.2e-10	-1.376e-08	118176000
1.2e-10	-1.38e-08	118832000
1.2e-10	-1.384e-08	119470000
1.2e-10	-1.388e-08	120091000
1.2e-10	-1.392e-08	120696000
1.2e-10	-1.396e-08	121285000
1.2e-10	-1.4e-08	121858000
1.2e-10	-1.404e-08	122416000
1.2e-10	-1.408e-08	122958000
1.2e-10	-1.412e-08	123485000
1.2e-10	-1.416e-08	123997000
1.2e-10	-1.42e-08	124495000
1.2e-10	-1.424e-08	124979000
1.2e-10	-1.428e-08	125449000
1.2e-10	-1.432e-08	125905000
1.2e-10	-1.436e-08	126347000
1.2e-10	-1.44e-08	126777000
1.2e-10	-1.444e-08	127193000
1.2e-10	-1.448e-08	127596000
1.2e-10	-1.452e-08	127987000
1.2e-10	-1.456e-08	128366000
1.2e-10	-1.46e-08	128733000
1.2e-10	-1.464e-08	129087000
1.2e-10	-1.468e-08	129431000
1.2e-10	-1.472e-08	129762000
1.2e-10	-1.476e-08	130083000
1.2e-10	-1.48e-08	130392000
1.2e-10	-1.484e-08	130691000
1.2e-10	-1.488e-08	130978000
1.2e-10	-1.492e-08	131256000
1.2e-10	-1.496e-08	131523000
1.2e-10	-1.5e-08	131780000
1.2e-10	-1.504e-08	132027000
1.2e-10	-1.508e-08	132265000
1.2e-10	-1.512e-08	132493000
1.2e-10	-1.516e-08	132711000
1.2e-10	-1.52e-08	132921000
1.2e-10	-1.524e-08	133121000
1.2e-10	-1.528e-08	133313000
1.2e-10	-1.532e-08	133495000
1.2e-10	-1.536e-08	133670000
1.2e-10	-1.54e-08	133835000
1.2e-10	-1.544e-08	133993000
1.2e-10	-1.548e-08	134143000
1.2e-10	-1.552e-08	134284000
1.2e-10	-1.556e-08	134418000
1.2e-10	-1.56e-08	134544000
1.2e-10	-1.564e-08	134663000
1.2e-10	-1.568e-08	134774000
1.2e-10	-1.572e-08	134878000
1.2e-10	-1.576e-08	134975000
1.2e-10	-1.58e-08	135065000
1.2e-10	-1.584e-08	135148000
1.2e-10	-1.588e-08	135224000
1.2e-10	-1.592e-08	135294000
1.2e-10	-1.596e-08	135357000
1.2e-10	-1.6e-08	135414000
1.2e-10	-1.604e-08	135465000
1.2e-10	-1.608e-08	135510000
1.2e-10	-1.612e-08	135548000
1.2e-10	-1.616e-08	135581000
1.2e-10	-1.62e-08	135608000
1.2e-10	-1.624e-08	135629000
1.2e-10	-1.628e-08	135645000
1.2e-10	-1.632e-08	135655000
1.2e-10	-1.636e-08	135660000
1.2e-10	-1.64e-08	135659000
1.2e-10	-1.644e-08	135654000
1.2e-10	-1.648e-08	135643000
1.2e-10	-1.652e-08	135627000
1.2e-10	-1.656e-08	135607000
1.2e-10	-1.66e-08	135582000
1.2e-10	-1.664e-08	135552000
1.2e-10	-1.668e-08	135517000
1.2e-10	-1.672e-08	135478000
1.2e-10	-1.676e-08	135434000
1.2e-10	-1.68e-08	135387000
1.2e-10	-1.684e-08	135334000
1.2e-10	-1.688e-08	135278000
1.2e-10	-1.692e-08	135218000
1.2e-10	-1.696e-08	135153000
1.2e-10	-1.7e-08	135085000
1.2e-10	-1.704e-08	135013000
1.2e-10	-1.708e-08	134937000
1.2e-10	-1.712e-08	134857000
1.2e-10	-1.716e-08	134774000
1.2e-10	-1.72e-08	134687000
1.2e-10	-1.724e-08	134596000
1.2e-10	-1.728e-08	134503000
1.2e-10	-1.732e-08	134405000
1.2e-10	-1.736e-08	134305000
1.2e-10	-1.74e-08	134201000
1.2e-10	-1.744e-08	134094000
1.2e-10	-1.748e-08	133984000
1.2e-10	-1.752e-08	133871000
1.2e-10	-1.756e-08	133755000
1.2e-10	-1.76e-08	133636000
1.2e-10	-1.764e-08	133515000
1.2e-10	-1.768e-08	133390000
1.2e-10	-1.772e-08	133263000
1.2e-10	-1.776e-08	133133000
1.2e-10	-1.78e-08	133000000
1.2e-10	-1.784e-08	132865000
1.2e-10	-1.788e-08	132727000
1.2e-10	-1.792e-08	132587000
1.2e-10	-1.796e-08	132445000
1.2e-10	-1.8e-08	132300000
1.2e-10	-1.804e-08	132153000
1.2e-10	-1.808e-08	132003000
1.2e-10	-1.812e-08	131851000
1.2e-10	-1.816e-08	131697000
1.2e-10	-1.82e-08	131541000
1.2e-10	-1.824e-08	131383000
1.2e-10	-1.828e-08	131223000
1.2e-10	-1.832e-08	131061000
1.2e-10	-1.836e-08	130897000
1.2e-10	-1.84e-08	130731000
1.2e-10	-1.844e-08	130563000
1.2e-10	-1.848e-08	130394000
1.2e-10	-1.852e-08	130222000
1.2e-10	-1.856e-08	130049000
1.2e-10	-1.86e-08	129874000
1.2e-10	-1.864e-08	129698000
1.2e-10	-1.868e-08	129520000
1.2e-10	-1.872e-08	129340000
1.2e-10	-1.876e-08	129159000
1.2e-10	-1.88e-08	128976000
1.2e-10	-1.884e-08	128792000
1.2e-10	-1.888e-08	128607000
1.2e-10	-1.892e-08	128420000
1.2e-10	-1.896e-08	128231000
1.2e-10	-1.9e-08	128041000
1.2e-10	-1.904e-08	127850000
1.2e-10	-1.908e-08	127658000
1.2e-10	-1.912e-08	127465000
1.2e-10	-1.916e-08	127270000
1.2e-10	-1.92e-08	127074000
1.2e-10	-1.924e-08	126877000
1.2e-10	-1.928e-08	126679000
1.2e-10	-1.932e-08	126480000
1.2e-10	-1.936e-08	126279000
1.2e-10	-1.94e-08	126078000
1.2e-10	-1.944e-08	125876000
1.2e-10	-1.948e-08	125672000
1.2e-10	-1.952e-08	125468000
1.2e-10	-1.956e-08	125263000
1.2e-10	-1.96e-08	125057000
1.2e-10	-1.964e-08	124850000
1.2e-10	-1.968e-08	124642000
1.2e-10	-1.972e-08	124434000
1.2e-10	-1.976e-08	124224000
[truncated: 500,005+ more rows]

## Sheet: Extended data Fig. 1b
Extended Data Figure 1b	Spatial distributions of the stress σ33 calculated with parameters FL = 3 μN and R = 20 nm
x (nm)	z (nm)	σ33 (GPa)
0	0	0
0	-4e-11	-32725200000
0	-8e-11	-32721600000
0	-1.2e-10	-32715600000
0	-1.6e-10	-32707300000
0	-2e-10	-32696500000
0	-2.4e-10	-32683400000
0	-2.8e-10	-32667900000
0	-3.2e-10	-32650000000
0	-3.6e-10	-32629800000
0	-4e-10	-32607200000
0	-4.4e-10	-32582300000
0	-4.8e-10	-32555000000
0	-5.2e-10	-32525500000
0	-5.6e-10	-32493600000
0	-6e-10	-32459400000
0	-6.4e-10	-32423000000
0	-6.8e-10	-32384300000
0	-7.2e-10	-32343300000
0	-7.6e-10	-32300200000
0	-8e-10	-32254800000
0	-8.4e-10	-32207200000
0	-8.8e-10	-32157400000
0	-9.2e-10	-32105600000
0	-9.6e-10	-32051500000
0	-1e-09	-31995400000
0	-1.04e-09	-31937200000
0	-1.08e-09	-31876900000
0	-1.12e-09	-31814600000
0	-1.16e-09	-31750300000
0	-1.2e-09	-31684000000
0	-1.24e-09	-31615700000
0	-1.28e-09	-31545600000
0	-1.32e-09	-31473500000
0	-1.36e-09	-31399500000
0	-1.4e-09	-31323700000
0	-1.44e-09	-31246100000
0	-1.48e-09	-31166700000
0	-1.52e-09	-31085500000
0	-1.56e-09	-31002600000
0	-1.6e-09	-30918000000
0	-1.64e-09	-30831800000
0	-1.68e-09	-30743900000
0	-1.72e-09	-30654400000
0	-1.76e-09	-30563400000
0	-1.8e-09	-30470800000
0	-1.84e-09	-30376700000
0	-1.88e-09	-30281200000
0	-1.92e-09	-30184200000
0	-1.96e-09	-30085800000
0	-2e-09	-29986000000
0	-2.04e-09	-29884900000
0	-2.08e-09	-29782500000
0	-2.12e-09	-29678800000
0	-2.16e-09	-29573900000
0	-2.2e-09	-29467800000
0	-2.24e-09	-29360600000
0	-2.28e-09	-29252100000
0	-2.32e-09	-29142600000
0	-2.36e-09	-29032100000
0	-2.4e-09	-28920500000
0	-2.44e-09	-28807900000
0	-2.48e-09	-28694300000
0	-2.52e-09	-28579800000
0	-2.56e-09	-28464400000
0	-2.6e-09	-28348100000
0	-2.64e-09	-28231000000
0	-2.68e-09	-28113100000
0	-2.72e-09	-27994400000
0	-2.76e-09	-27875000000
0	-2.8e-09	-27754900000
0	-2.84e-09	-27634100000
0	-2.88e-09	-27512600000
0	-2.92e-09	-27390600000
0	-2.96e-09	-27267900000
0	-3e-09	-27144700000
0	-3.04e-09	-27021000000
0	-3.08e-09	-26896800000
0	-3.12e-09	-26772100000
0	-3.16e-09	-26647000000
0	-3.2e-09	-26521500000
0	-3.24e-09	-26395600000
0	-3.28e-09	-26269400000
0	-3.32e-09	-26142800000
0	-3.36e-09	-26015900000
0	-3.4e-09	-25888800000
0	-3.44e-09	-25761400000
0	-3.48e-09	-25633800000
0	-3.52e-09	-25506000000
0	-3.56e-09	-25378000000
0	-3.6e-09	-25249900000
0	-3.64e-09	-25121600000
0	-3.68e-09	-24993300000
0	-3.72e-09	-24864900000
0	-3.76e-09	-24736400000
0	-3.8e-09	-24607900000
0	-3.84e-09	-24479400000
0	-3.88e-09	-24350900000
0	-3.92e-09	-24222400000
0	-3.96e-09	-24094000000
0	-4e-09	-23965600000
0	-4.04e-09	-23837300000
0	-4.08e-09	-23709200000
0	-4.12e-09	-23581200000
0	-4.16e-09	-23453300000
0	-4.2e-09	-23325600000
0	-4.24e-09	-23198000000
0	-4.28e-09	-23070700000
0	-4.32e-09	-22943600000
0	-4.36e-09	-22816700000
0	-4.4e-09	-22690000000
0	-4.44e-09	-22563700000
0	-4.48e-09	-22437600000
0	-4.52e-09	-22311700000
0	-4.56e-09	-22186200000
0	-4.6e-09	-22061000000
0	-4.64e-09	-21936100000
0	-4.68e-09	-21811600000
0	-4.72e-09	-21687400000
0	-4.76e-09	-21563600000
0	-4.8e-09	-21440200000
0	-4.84e-09	-21317200000
0	-4.88e-09	-21194500000
0	-4.92e-09	-21072300000
0	-4.96e-09	-20950500000
0	-5e-09	-20829100000
0	-5.04e-09	-20708200000
0	-5.08e-09	-20587700000
0	-5.12e-09	-20467700000
0	-5.16e-09	-20348100000
0	-5.2e-09	-20229100000
0	-5.24e-09	-20110500000
0	-5.28e-09	-19992300000
0	-5.32e-09	-19874700000
0	-5.36e-09	-19757600000
0	-5.4e-09	-19641000000
0	-5.44e-09	-19524900000
0	-5.48e-09	-19409400000
0	-5.52e-09	-19294300000
0	-5.56e-09	-19179800000
0	-5.6e-09	-19065900000
0	-5.64e-09	-18952400000
0	-5.68e-09	-18839600000
0	-5.72e-09	-18727300000
0	-5.76e-09	-18615500000
0	-5.8e-09	-18504300000
0	-5.84e-09	-18393700000
0	-5.88e-09	-18283600000
0	-5.92e-09	-18174100000
0	-5.96e-09	-18065200000
0	-6e-09	-17956800000
0	-6.04e-09	-17849100000
0	-6.08e-09	-17741900000
0	-6.12e-09	-17635300000
0	-6.16e-09	-17529300000
0	-6.2e-09	-17423900000
0	-6.24e-09	-17319000000
0	-6.28e-09	-17214800000
0	-6.32e-09	-17111200000
0	-6.36e-09	-17008100000
0	-6.4e-09	-16905600000
0	-6.44e-09	-16803800000
0	-6.48e-09	-16702500000
0	-6.52e-09	-16601900000
0	-6.56e-09	-16501800000
0	-6.6e-09	-16402300000
0	-6.64e-09	-16303500000
0	-6.68e-09	-16205200000
0	-6.72e-09	-16107500000
0	-6.76e-09	-16010400000
0	-6.8e-09	-15913900000
0	-6.84e-09	-15818100000
0	-6.88e-09	-15722800000
0	-6.92e-09	-15628100000
0	-6.96e-09	-15534000000
0	-7e-09	-15440500000
0	-7.04e-09	-15347600000
0	-7.08e-09	-15255300000
0	-7.12e-09	-15163500000
0	-7.16e-09	-15072400000
0	-7.2e-09	-14981800000
0	-7.24e-09	-14891900000
0	-7.28e-09	-14802500000
0	-7.32e-09	-14713700000
0	-7.36e-09	-14625500000
0	-7.4e-09	-14537800000
0	-7.44e-09	-14450800000
0	-7.48e-09	-14364300000
0	-7.52e-09	-14278400000
0	-7.56e-09	-14193000000
0	-7.6e-09	-14108300000
0	-7.64e-09	-14024100000
0	-7.68e-09	-13940400000
0	-7.72e-09	-13857300000
0	-7.76e-09	-13774800000
0	-7.8e-09	-13692900000
0	-7.84e-09	-13611500000
0	-7.88e-09	-13530600000
0	-7.92e-09	-13450300000
0	-7.96e-09	-13370600000
0	-8e-09	-13291400000
0	-8.04e-09	-13212700000
0	-8.08e-09	-13134600000
0	-8.12e-09	-13057000000
0	-8.16e-09	-12980000000
0	-8.2e-09	-12903400000
0	-8.24e-09	-12827400000
0	-8.28e-09	-12752000000
0	-8.32e-09	-12677000000
0	-8.36e-09	-12602600000
0	-8.4e-09	-12528700000
0	-8.44e-09	-12455300000
0	-8.48e-09	-12382500000
0	-8.52e-09	-12310100000
0	-8.56e-09	-12238300000
0	-8.6e-09	-12166900000
0	-8.64e-09	-12096100000
0	-8.68e-09	-12025700000
0	-8.72e-09	-11955800000
0	-8.76e-09	-11886500000
0	-8.8e-09	-11817600000
0	-8.84e-09	-11749200000
0	-8.88e-09	-11681300000
0	-8.92e-09	-11613800000
0	-8.96e-09	-11546900000
0	-9e-09	-11480400000
0	-9.04e-09	-11414400000
0	-9.08e-09	-11348800000
0	-9.12e-09	-11283700000
0	-9.16e-09	-11219100000
0	-9.2e-09	-11155000000
0	-9.24e-09	-11091200000
0	-9.28e-09	-11028000000
0	-9.32e-09	-10965200000
0	-9.36e-09	-10902800000
0	-9.4e-09	-10840900000
0	-9.44e-09	-10779400000
0	-9.48e-09	-10718400000
0	-9.52e-09	-10657800000
0	-9.56e-09	-10597600000
0	-9.6e-09	-10537800000
0	-9.64e-09	-10478500000
0	-9.68e-09	-10419600000
0	-9.72e-09	-10361100000
0	-9.76e-09	-10303000000
0	-9.8e-09	-10245400000
0	-9.84e-09	-10188100000
0	-9.88e-09	-10131300000
0	-9.92e-09	-10074900000
0	-9.96e-09	-10018800000
0	-1e-08	-9963180000
0	-1.004e-08	-9907940000
0	-1.008e-08	-9853090000
0	-1.012e-08	-9798630000
0	-1.016e-08	-9744550000
0	-1.02e-08	-9690860000
0	-1.024e-08	-9637550000
0	-1.028e-08	-9584620000
0	-1.032e-08	-9532070000
0	-1.036e-08	-9479880000
0	-1.04e-08	-9428070000
0	-1.044e-08	-9376620000
0	-1.048e-08	-9325540000
0	-1.052e-08	-9274810000
0	-1.056e-08	-9224450000
0	-1.06e-08	-9174440000
0	-1.064e-08	-9124790000
0	-1.068e-08	-9075490000
0	-1.072e-08	-9026530000
0	-1.076e-08	-8977920000
0	-1.08e-08	-8929650000
0	-1.084e-08	-8881720000
0	-1.088e-08	-8834130000
0	-1.092e-08	-8786880000
0	-1.096e-08	-8739960000
0	-1.1e-08	-8693360000
0	-1.104e-08	-8647100000
0	-1.108e-08	-8601150000
0	-1.112e-08	-8555530000
0	-1.116e-08	-8510230000
0	-1.12e-08	-8465250000
0	-1.124e-08	-8420580000
0	-1.128e-08	-8376230000
0	-1.132e-08	-8332180000
0	-1.136e-08	-8288440000
0	-1.14e-08	-8245000000
0	-1.144e-08	-8201870000
0	-1.148e-08	-8159040000
0	-1.152e-08	-8116510000
0	-1.156e-08	-8074270000
0	-1.16e-08	-8032320000
0	-1.164e-08	-7990670000
0	-1.168e-08	-7949300000
0	-1.172e-08	-7908230000
0	-1.176e-08	-7867430000
0	-1.18e-08	-7826920000
0	-1.184e-08	-7786680000
0	-1.188e-08	-7746730000
0	-1.192e-08	-7707050000
0	-1.196e-08	-7667640000
0	-1.2e-08	-7628500000
0	-1.204e-08	-7589630000
0	-1.208e-08	-7551030000
0	-1.212e-08	-7512700000
0	-1.216e-08	-7474620000
0	-1.22e-08	-7436810000
0	-1.224e-08	-7399250000
0	-1.228e-08	-7361950000
0	-1.232e-08	-7324910000
0	-1.236e-08	-7288120000
0	-1.24e-08	-7251570000
0	-1.244e-08	-7215280000
0	-1.248e-08	-7179230000
0	-1.252e-08	-7143430000
0	-1.256e-08	-7107870000
0	-1.26e-08	-7072550000
0	-1.264e-08	-7037470000
0	-1.268e-08	-7002620000
0	-1.272e-08	-6968010000
0	-1.276e-08	-6933640000
0	-1.28e-08	-6899490000
0	-1.284e-08	-6865570000
0	-1.288e-08	-6831880000
0	-1.292e-08	-6798420000
0	-1.296e-08	-6765180000
0	-1.3e-08	-6732170000
0	-1.304e-08	-6699370000
0	-1.308e-08	-6666790000
0	-1.312e-08	-6634430000
0	-1.316e-08	-6602280000
0	-1.32e-08	-6570350000
0	-1.324e-08	-6538630000
0	-1.328e-08	-6507120000
0	-1.332e-08	-6475820000
0	-1.336e-08	-6444730000
0	-1.34e-08	-6413840000
0	-1.344e-08	-6383150000
0	-1.348e-08	-6352670000
0	-1.352e-08	-6322390000
0	-1.356e-08	-6292300000
0	-1.36e-08	-6262420000
0	-1.364e-08	-6232720000
0	-1.368e-08	-6203230000
0	-1.372e-08	-6173920000
0	-1.376e-08	-6144810000
0	-1.38e-08	-6115890000
0	-1.384e-08	-6087150000
0	-1.388e-08	-6058600000
0	-1.392e-08	-6030240000
0	-1.396e-08	-6002060000
0	-1.4e-08	-5974070000
0	-1.404e-08	-5946250000
0	-1.408e-08	-5918610000
0	-1.412e-08	-5891160000
0	-1.416e-08	-5863880000
0	-1.42e-08	-5836770000
0	-1.424e-08	-5809840000
0	-1.428e-08	-5783080000
0	-1.432e-08	-5756490000
0	-1.436e-08	-5730070000
0	-1.44e-08	-5703820000
0	-1.444e-08	-5677740000
0	-1.448e-08	-5651830000
0	-1.452e-08	-5626080000
0	-1.456e-08	-5600490000
0	-1.46e-08	-5575060000
0	-1.464e-08	-5549800000
0	-1.468e-08	-5524700000
0	-1.472e-08	-5499750000
0	-1.476e-08	-5474960000
0	-1.48e-08	-5450330000
0	-1.484e-08	-5425850000
0	-1.488e-08	-5401530000
0	-1.492e-08	-5377360000
0	-1.496e-08	-5353340000
0	-1.5e-08	-5329470000
0	-1.504e-08	-5305750000
0	-1.508e-08	-5282170000
0	-1.512e-08	-5258750000
0	-1.516e-08	-5235470000
0	-1.52e-08	-5212330000
0	-1.524e-08	-5189340000
0	-1.528e-08	-5166490000
0	-1.532e-08	-5143780000
0	-1.536e-08	-5121210000
0	-1.54e-08	-5098780000
0	-1.544e-08	-5076490000
0	-1.548e-08	-5054340000
0	-1.552e-08	-5032320000
0	-1.556e-08	-5010430000
0	-1.56e-08	-4988680000
0	-1.564e-08	-4967070000
0	-1.568e-08	-4945580000
0	-1.572e-08	-4924230000
0	-1.576e-08	-4903000000
0	-1.58e-08	-4881910000
0	-1.584e-08	-4860940000
0	-1.588e-08	-4840100000
0	-1.592e-08	-4819390000
0	-1.596e-08	-4798800000
0	-1.6e-08	-4778330000
0	-1.604e-08	-4757990000
0	-1.608e-08	-4737770000
0	-1.612e-08	-4717670000
0	-1.616e-08	-4697690000
0	-1.62e-08	-4677840000
0	-1.624e-08	-4658100000
0	-1.628e-08	-4638480000
0	-1.632e-08	-4618970000
0	-1.636e-08	-4599580000
0	-1.64e-08	-4580310000
0	-1.644e-08	-4561150000
0	-1.648e-08	-4542110000
0	-1.652e-08	-4523170000
0	-1.656e-08	-4504350000
0	-1.66e-08	-4485640000
0	-1.664e-08	-4467040000
0	-1.668e-08	-4448550000
0	-1.672e-08	-4430170000
0	-1.676e-08	-4411900000
0	-1.68e-08	-4393730000
0	-1.684e-08	-4375670000
0	-1.688e-08	-4357710000
0	-1.692e-08	-4339860000
0	-1.696e-08	-4322120000
0	-1.7e-08	-4304470000
0	-1.704e-08	-4286930000
0	-1.708e-08	-4269490000
0	-1.712e-08	-4252160000
0	-1.716e-08	-4234920000
0	-1.72e-08	-4217780000
0	-1.724e-08	-4200740000
0	-1.728e-08	-4183800000
0	-1.732e-08	-4166950000
0	-1.736e-08	-4150200000
0	-1.74e-08	-4133550000
0	-1.744e-08	-4116990000
0	-1.748e-08	-4100530000
0	-1.752e-08	-4084160000
0	-1.756e-08	-4067890000
0	-1.76e-08	-4051710000
0	-1.764e-08	-4035610000
0	-1.768e-08	-4019620000
0	-1.772e-08	-4003710000
0	-1.776e-08	-3987890000
0	-1.78e-08	-3972160000
0	-1.784e-08	-3956520000
0	-1.788e-08	-3940960000
0	-1.792e-08	-3925500000
0	-1.796e-08	-3910120000
0	-1.8e-08	-3894820000
0	-1.804e-08	-3879620000
0	-1.808e-08	-3864490000
0	-1.812e-08	-3849460000
0	-1.816e-08	-3834500000
0	-1.82e-08	-3819630000
0	-1.824e-08	-3804840000
0	-1.828e-08	-3790130000
0	-1.832e-08	-3775510000
0	-1.836e-08	-3760960000
0	-1.84e-08	-3746500000
0	-1.844e-08	-3732110000
0	-1.848e-08	-3717810000
0	-1.852e-08	-3703580000
0	-1.856e-08	-3689430000
0	-1.86e-08	-3675360000
0	-1.864e-08	-3661370000
0	-1.868e-08	-3647450000
0	-1.872e-08	-3633610000
0	-1.876e-08	-3619840000
0	-1.88e-08	-3606150000
0	-1.884e-08	-3592530000
0	-1.888e-08	-3578990000
0	-1.892e-08	-3565520000
0	-1.896e-08	-3552120000
0	-1.9e-08	-3538800000
0	-1.904e-08	-3525540000
0	-1.908e-08	-3512360000
0	-1.912e-08	-3499250000
0	-1.916e-08	-3486210000
0	-1.92e-08	-3473240000
0	-1.924e-08	-3460340000
0	-1.928e-08	-3447510000
0	-1.932e-08	-3434740000
0	-1.936e-08	-3422050000
0	-1.94e-08	-3409420000
0	-1.944e-08	-3396860000
0	-1.948e-08	-3384360000
0	-1.952e-08	-3371930000
0	-1.956e-08	-3359570000
0	-1.96e-08	-3347270000
0	-1.964e-08	-3335040000
0	-1.968e-08	-3322870000
0	-1.972e-08	-3310770000
0	-1.976e-08	-3298730000
0	-1.98e-08	-3286750000
0	-1.984e-08	-3274840000
0	-1.988e-08	-3262980000
0	-1.992e-08	-3251190000
0	-1.996e-08	-3239460000
0	-2e-08	-3227790000
4e-11	0	0
4e-11	-4e-11	-32724600000
4e-11	-8e-11	-32721000000
4e-11	-1.2e-10	-32715000000
4e-11	-1.6e-10	-32706700000
4e-11	-2e-10	-32695900000
4e-11	-2.4e-10	-32682800000
4e-11	-2.8e-10	-32667300000
4e-11	-3.2e-10	-32649400000
4e-11	-3.6e-10	-32629200000
4e-11	-4e-10	-32606600000
4e-11	-4.4e-10	-32581700000
4e-11	-4.8e-10	-32554400000
4e-11	-5.2e-10	-32524900000
4e-11	-5.6e-10	-32493000000
4e-11	-6e-10	-32458800000
4e-11	-6.4e-10	-32422400000
4e-11	-6.8e-10	-32383700000
4e-11	-7.2e-10	-32342700000
4e-11	-7.6e-10	-32299500000
4e-11	-8e-10	-32254200000
4e-11	-8.4e-10	-32206600000
4e-11	-8.8e-10	-32156800000
4e-11	-9.2e-10	-32104900000
4e-11	-9.6e-10	-32050900000
4e-11	-1e-09	-31994800000
4e-11	-1.04e-09	-31936600000
4e-11	-1.08e-09	-31876300000
4e-11	-1.12e-09	-31814000000
4e-11	-1.16e-09	-31749700000
4e-11	-1.2e-09	-31683400000
4e-11	-1.24e-09	-31615100000
4e-11	-1.28e-09	-31544900000
4e-11	-1.32e-09	-31472800000
4e-11	-1.36e-09	-31398900000
4e-11	-1.4e-09	-31323100000
4e-11	-1.44e-09	-31245400000
4e-11	-1.48e-09	-31166000000
4e-11	-1.52e-09	-31084900000
4e-11	-1.56e-09	-31002000000
4e-11	-1.6e-09	-30917400000
4e-11	-1.64e-09	-30831100000
4e-11	-1.68e-09	-30743300000
4e-11	-1.72e-09	-30653800000
4e-11	-1.76e-09	-30562700000
4e-11	-1.8e-09	-30470100000
4e-11	-1.84e-09	-30376000000
4e-11	-1.88e-09	-30280500000
4e-11	-1.92e-09	-30183500000
4e-11	-1.96e-09	-30085100000
4e-11	-2e-09	-29985300000
4e-11	-2.04e-09	-29884200000
4e-11	-2.08e-09	-29781800000
4e-11	-2.12e-09	-29678200000
4e-11	-2.16e-09	-29573300000
4e-11	-2.2e-09	-29467100000
4e-11	-2.24e-09	-29359900000
4e-11	-2.28e-09	-29251500000
4e-11	-2.32e-09	-29142000000
4e-11	-2.36e-09	-29031400000
4e-11	-2.4e-09	-28919800000
4e-11	-2.44e-09	-28807200000
4e-11	-2.48e-09	-28693600000
4e-11	-2.52e-09	-28579100000
4e-11	-2.56e-09	-28463700000
4e-11	-2.6e-09	-28347400000
4e-11	-2.64e-09	-28230300000
4e-11	-2.68e-09	-28112400000
4e-11	-2.72e-09	-27993700000
4e-11	-2.76e-09	-27874300000
4e-11	-2.8e-09	-27754200000
4e-11	-2.84e-09	-27633400000
4e-11	-2.88e-09	-27511900000
4e-11	-2.92e-09	-27389900000
4e-11	-2.96e-09	-27267200000
4e-11	-3e-09	-27144100000
4e-11	-3.04e-09	-27020300000
4e-11	-3.08e-09	-26896100000
4e-11	-3.12e-09	-26771500000
4e-11	-3.16e-09	-26646300000
4e-11	-3.2e-09	-26520800000
4e-11	-3.24e-09	-26394900000
4e-11	-3.28e-09	-26268700000
4e-11	-3.32e-09	-26142100000
4e-11	-3.36e-09	-26015200000
4e-11	-3.4e-09	-25888100000
4e-11	-3.44e-09	-25760700000
4e-11	-3.48e-09	-25633100000
4e-11	-3.52e-09	-25505300000
4e-11	-3.56e-09	-25377300000
4e-11	-3.6e-09	-25249200000
4e-11	-3.64e-09	-25121000000
4e-11	-3.68e-09	-24992600000
4e-11	-3.72e-09	-24864200000
4e-11	-3.76e-09	-24735700000
4e-11	-3.8e-09	-24607200000
4e-11	-3.84e-09	-24478700000
4e-11	-3.88e-09	-24350200000
4e-11	-3.92e-09	-24221700000
4e-11	-3.96e-09	-24093300000
4e-11	-4e-09	-23964900000
4e-11	-4.04e-09	-23836700000
4e-11	-4.08e-09	-23708500000
4e-11	-4.12e-09	-23580500000
4e-11	-4.16e-09	-23452600000
4e-11	-4.2e-09	-23324900000
4e-11	-4.24e-09	-23197400000
4e-11	-4.28e-09	-23070100000
4e-11	-4.32e-09	-22942900000
4e-11	-4.36e-09	-22816000000
4e-11	-4.4e-09	-22689400000
4e-11	-4.44e-09	-22563000000
4e-11	-4.48e-09	-22436900000
4e-11	-4.52e-09	-22311100000
4e-11	-4.56e-09	-22185600000
4e-11	-4.6e-09	-22060400000
4e-11	-4.64e-09	-21935500000
4e-11	-4.68e-09	-21811000000
4e-11	-4.72e-09	-21686800000
4e-11	-4.76e-09	-21563000000
4e-11	-4.8e-09	-21439600000
4e-11	-4.84e-09	-21316600000
4e-11	-4.88e-09	-21193900000
4e-11	-4.92e-09	-21071700000
4e-11	-4.96e-09	-20949900000
4e-11	-5e-09	-20828500000
4e-11	-5.04e-09	-20707600000
4e-11	-5.08e-09	-20587100000
4e-11	-5.12e-09	-20467100000
4e-11	-5.16e-09	-20347600000
4e-11	-5.2e-09	-20228500000
4e-11	-5.24e-09	-20109900000
4e-11	-5.28e-09	-19991800000
4e-11	-5.32e-09	-19874200000
4e-11	-5.36e-09	-19757000000
4e-11	-5.4e-09	-19640400000
4e-11	-5.44e-09	-19524400000
4e-11	-5.48e-09	-19408800000
4e-11	-5.52e-09	-19293800000
4e-11	-5.56e-09	-19179300000
4e-11	-5.6e-09	-19065300000
4e-11	-5.64e-09	-18951900000
4e-11	-5.68e-09	-18839000000
4e-11	-5.72e-09	-18726700000
4e-11	-5.76e-09	-18615000000
4e-11	-5.8e-09	-18503800000
4e-11	-5.84e-09	-18393100000
4e-11	-5.88e-09	-18283100000
4e-11	-5.92e-09	-18173600000
4e-11	-5.96e-09	-18064700000
4e-11	-6e-09	-17956300000
4e-11	-6.04e-09	-17848600000
4e-11	-6.08e-09	-17741400000
4e-11	-6.12e-09	-17634800000
4e-11	-6.16e-09	-17528800000
4e-11	-6.2e-09	-17423400000
4e-11	-6.24e-09	-17318600000
4e-11	-6.28e-09	-17214300000
4e-11	-6.32e-09	-17110700000
4e-11	-6.36e-09	-17007600000
4e-11	-6.4e-09	-16905200000
4e-11	-6.44e-09	-16803300000
4e-11	-6.48e-09	-16702100000
4e-11	-6.52e-09	-16601400000
4e-11	-6.56e-09	-16501300000
4e-11	-6.6e-09	-16401900000
4e-11	-6.64e-09	-16303000000
4e-11	-6.68e-09	-16204700000
4e-11	-6.72e-09	-16107100000
4e-11	-6.76e-09	-16010000000
4e-11	-6.8e-09	-15913500000
4e-11	-6.84e-09	-15817600000
4e-11	-6.88e-09	-15722300000
4e-11	-6.92e-09	-15627700000
4e-11	-6.96e-09	-15533600000
4e-11	-7e-09	-15440100000
4e-11	-7.04e-09	-15347200000
4e-11	-7.08e-09	-15254800000
4e-11	-7.12e-09	-15163100000
4e-11	-7.16e-09	-15072000000
4e-11	-7.2e-09	-14981400000
4e-11	-7.24e-09	-14891500000
4e-11	-7.28e-09	-14802100000
4e-11	-7.32e-09	-14713300000
4e-11	-7.36e-09	-14625100000
4e-11	-7.4e-09	-14537500000
4e-11	-7.44e-09	-14450400000
4e-11	-7.48e-09	-14363900000
4e-11	-7.52e-09	-14278000000
4e-11	-7.56e-09	-14192700000
4e-11	-7.6e-09	-14107900000
4e-11	-7.64e-09	-14023700000
4e-11	-7.68e-09	-13940100000
4e-11	-7.72e-09	-13857000000
4e-11	-7.76e-09	-13774500000
4e-11	-7.8e-09	-13692500000
4e-11	-7.84e-09	-13611100000
4e-11	-7.88e-09	-13530300000
4e-11	-7.92e-09	-13450000000
4e-11	-7.96e-09	-13370200000
4e-11	-8e-09	-13291000000
4e-11	-8.04e-09	-13212400000
4e-11	-8.08e-09	-13134300000
4e-11	-8.12e-09	-13056700000
4e-11	-8.16e-09	-12979600000
4e-11	-8.2e-09	-12903100000
4e-11	-8.24e-09	-12827100000
4e-11	-8.28e-09	-12751700000
4e-11	-8.32e-09	-12676700000
4e-11	-8.36e-09	-12602300000
4e-11	-8.4e-09	-12528400000
4e-11	-8.44e-09	-12455000000
4e-11	-8.48e-09	-12382200000
4e-11	-8.52e-09	-12309800000
4e-11	-8.56e-09	-12238000000
4e-11	-8.6e-09	-12166600000
4e-11	-8.64e-09	-12095800000
4e-11	-8.68e-09	-12025400000
4e-11	-8.72e-09	-11955600000
4e-11	-8.76e-09	-11886200000
4e-11	-8.8e-09	-11817300000
4e-11	-8.84e-09	-11748900000
4e-11	-8.88e-09	-11681000000
4e-11	-8.92e-09	-11613600000
4e-11	-8.96e-09	-11546600000
4e-11	-9e-09	-11480100000
4e-11	-9.04e-09	-11414100000
4e-11	-9.08e-09	-11348600000
4e-11	-9.12e-09	-11283500000
4e-11	-9.16e-09	-11218900000
4e-11	-9.2e-09	-11154700000
4e-11	-9.24e-09	-11091000000
4e-11	-9.28e-09	-11027700000
4e-11	-9.32e-09	-10964900000
4e-11	-9.36e-09	-10902600000
4e-11	-9.4e-09	-10840700000
4e-11	-9.44e-09	-10779200000
4e-11	-9.48e-09	-10718100000
4e-11	-9.52e-09	-10657500000
4e-11	-9.56e-09	-10597400000
4e-11	-9.6e-09	-10537600000
4e-11	-9.64e-09	-10478300000
4e-11	-9.68e-09	-10419400000
4e-11	-9.72e-09	-10360900000
4e-11	-9.76e-09	-10302800000
4e-11	-9.8e-09	-10245200000
4e-11	-9.84e-09	-10187900000
4e-11	-9.88e-09	-10131100000
4e-11	-9.92e-09	-10074600000
4e-11	-9.96e-09	-10018600000
4e-11	-1e-08	-9962970000
4e-11	-1.004e-08	-9907730000
4e-11	-1.008e-08	-9852880000
4e-11	-1.012e-08	-9798420000
4e-11	-1.016e-08	-9744350000
4e-11	-1.02e-08	-9690660000
4e-11	-1.024e-08	-9637360000
4e-11	-1.028e-08	-9584430000
4e-11	-1.032e-08	-9531870000
4e-11	-1.036e-08	-9479690000
4e-11	-1.04e-08	-9427880000
4e-11	-1.044e-08	-9376430000
4e-11	-1.048e-08	-9325350000
4e-11	-1.052e-08	-9274630000
4e-11	-1.056e-08	-9224270000
4e-11	-1.06e-08	-9174260000
4e-11	-1.064e-08	-9124610000
4e-11	-1.068e-08	-9075310000
4e-11	-1.072e-08	-9026350000
4e-11	-1.076e-08	-8977740000
4e-11	-1.08e-08	-8929480000
4e-11	-1.084e-08	-8881550000
4e-11	-1.088e-08	-8833960000
4e-11	-1.092e-08	-8786710000
4e-11	-1.096e-08	-8739790000
4e-11	-1.1e-08	-8693200000
4e-11	-1.104e-08	-8646930000
4e-11	-1.108e-08	-8600990000
4e-11	-1.112e-08	-8555370000
4e-11	-1.116e-08	-8510070000
4e-11	-1.12e-08	-8465090000
4e-11	-1.124e-08	-8420420000
4e-11	-1.128e-08	-8376070000
4e-11	-1.132e-08	-8332020000
4e-11	-1.136e-08	-8288290000
4e-11	-1.14e-08	-8244850000
4e-11	-1.144e-08	-8201720000
4e-11	-1.148e-08	-8158890000
4e-11	-1.152e-08	-8116360000
4e-11	-1.156e-08	-8074120000
4e-11	-1.16e-08	-8032180000
4e-11	-1.164e-08	-7990530000
4e-11	-1.168e-08	-7949160000
4e-11	-1.172e-08	-7908080000
4e-11	-1.176e-08	-7867290000
4e-11	-1.18e-08	-7826780000
4e-11	-1.184e-08	-7786550000
4e-11	-1.188e-08	-7746590000
4e-11	-1.192e-08	-7706910000
4e-11	-1.196e-08	-7667510000
4e-11	-1.2e-08	-7628370000
4e-11	-1.204e-08	-7589500000
4e-11	-1.208e-08	-7550900000
4e-11	-1.212e-08	-7512570000
4e-11	-1.216e-08	-7474490000
4e-11	-1.22e-08	-7436680000
4e-11	-1.224e-08	-7399130000
4e-11	-1.228e-08	-7361830000
4e-11	-1.232e-08	-7324790000
4e-11	-1.236e-08	-7287990000
4e-11	-1.24e-08	-7251450000
4e-11	-1.244e-08	-7215160000
4e-11	-1.248e-08	-7179110000
4e-11	-1.252e-08	-7143310000
4e-11	-1.256e-08	-7107750000
4e-11	-1.26e-08	-7072430000
4e-11	-1.264e-08	-7037350000
4e-11	-1.268e-08	-7002510000
4e-11	-1.272e-08	-6967900000
4e-11	-1.276e-08	-6933520000
4e-11	-1.28e-08	-6899380000
4e-11	-1.284e-08	-6865460000
4e-11	-1.288e-08	-6831780000
4e-11	-1.292e-08	-6798310000
4e-11	-1.296e-08	-6765080000
4e-11	-1.3e-08	-6732060000
4e-11	-1.304e-08	-6699260000
4e-11	-1.308e-08	-6666690000
4e-11	-1.312e-08	-6634330000
4e-11	-1.316e-08	-6602180000
4e-11	-1.32e-08	-6570250000
4e-11	-1.324e-08	-6538530000
4e-11	-1.328e-08	-6507020000
4e-11	-1.332e-08	-6475720000
4e-11	-1.336e-08	-6444630000
4e-11	-1.34e-08	-6413740000
4e-11	-1.344e-08	-6383060000
4e-11	-1.348e-08	-6352570000
4e-11	-1.352e-08	-6322290000
4e-11	-1.356e-08	-6292210000
4e-11	-1.36e-08	-6262320000
4e-11	-1.364e-08	-6232630000
4e-11	-1.368e-08	-6203140000
4e-11	-1.372e-08	-6173830000
4e-11	-1.376e-08	-6144720000
4e-11	-1.38e-08	-6115800000
4e-11	-1.384e-08	-6087060000
4e-11	-1.388e-08	-6058520000
4e-11	-1.392e-08	-6030160000
4e-11	-1.396e-08	-6001980000
4e-11	-1.4e-08	-5973980000
4e-11	-1.404e-08	-5946170000
4e-11	-1.408e-08	-5918530000
4e-11	-1.412e-08	-5891070000
4e-11	-1.416e-08	-5863790000
4e-11	-1.42e-08	-5836690000
4e-11	-1.424e-08	-5809760000
4e-11	-1.428e-08	-5783000000
4e-11	-1.432e-08	-5756410000
4e-11	-1.436e-08	-5730000000
4e-11	-1.44e-08	-5703750000
4e-11	-1.444e-08	-5677670000
4e-11	-1.448e-08	-5651750000
4e-11	-1.452e-08	-5626000000
4e-11	-1.456e-08	-5600410000
4e-11	-1.46e-08	-5574990000
4e-11	-1.464e-08	-5549730000
4e-11	-1.468e-08	-5524620000
4e-11	-1.472e-08	-5499680000
4e-11	-1.476e-08	-5474890000
4e-11	-1.48e-08	-5450260000
4e-11	-1.484e-08	-5425780000
4e-11	-1.488e-08	-5401460000
4e-11	-1.492e-08	-5377290000
4e-11	-1.496e-08	-5353270000
4e-11	-1.5e-08	-5329400000
4e-11	-1.504e-08	-5305680000
4e-11	-1.508e-08	-5282110000
4e-11	-1.512e-08	-5258680000
4e-11	-1.516e-08	-5235400000
4e-11	-1.52e-08	-5212270000
4e-11	-1.524e-08	-5189270000
4e-11	-1.528e-08	-5166420000
4e-11	-1.532e-08	-5143720000
4e-11	-1.536e-08	-5121150000
4e-11	-1.54e-08	-5098720000
4e-11	-1.544e-08	-5076430000
4e-11	-1.548e-08	-5054270000
4e-11	-1.552e-08	-5032250000
4e-11	-1.556e-08	-5010370000
4e-11	-1.56e-08	-4988620000
4e-11	-1.564e-08	-4967010000
4e-11	-1.568e-08	-4945520000
4e-11	-1.572e-08	-4924170000
4e-11	-1.576e-08	-4902940000
4e-11	-1.58e-08	-4881850000
4e-11	-1.584e-08	-4860880000
4e-11	-1.588e-08	-4840040000
4e-11	-1.592e-08	-4819330000
4e-11	-1.596e-08	-4798740000
4e-11	-1.6e-08	-4778280000
4e-11	-1.604e-08	-4757930000
4e-11	-1.608e-08	-4737710000
4e-11	-1.612e-08	-4717620000
4e-11	-1.616e-08	-4697640000
4e-11	-1.62e-08	-4677780000
4e-11	-1.624e-08	-4658040000
4e-11	-1.628e-08	-4638420000
4e-11	-1.632e-08	-4618920000
4e-11	-1.636e-08	-4599530000
4e-11	-1.64e-08	-4580260000
4e-11	-1.644e-08	-4561100000
4e-11	-1.648e-08	-4542050000
4e-11	-1.652e-08	-4523120000
4e-11	-1.656e-08	-4504300000
4e-11	-1.66e-08	-4485590000
4e-11	-1.664e-08	-4466990000
4e-11	-1.668e-08	-4448500000
4e-11	-1.672e-08	-4430120000
4e-11	-1.676e-08	-4411850000
4e-11	-1.68e-08	-4393680000
4e-11	-1.684e-08	-4375620000
4e-11	-1.688e-08	-4357670000
4e-11	-1.692e-08	-4339820000
4e-11	-1.696e-08	-4322070000
4e-11	-1.7e-08	-4304430000
4e-11	-1.704e-08	-4286890000
4e-11	-1.708e-08	-4269450000
4e-11	-1.712e-08	-4252110000
4e-11	-1.716e-08	-4234870000
4e-11	-1.72e-08	-4217730000
4e-11	-1.724e-08	-4200690000
4e-11	-1.728e-08	-4183750000
4e-11	-1.732e-08	-4166910000
4e-11	-1.736e-08	-4150160000
4e-11	-1.74e-08	-4133510000
4e-11	-1.744e-08	-4116950000
4e-11	-1.748e-08	-4100490000
4e-11	-1.752e-08	-4084120000
4e-11	-1.756e-08	-4067850000
4e-11	-1.76e-08	-4051660000
4e-11	-1.764e-08	-4035570000
4e-11	-1.768e-08	-4019570000
4e-11	-1.772e-08	-4003670000
4e-11	-1.776e-08	-3987850000
4e-11	-1.78e-08	-3972120000
4e-11	-1.784e-08	-3956480000
4e-11	-1.788e-08	-3940920000
4e-11	-1.792e-08	-3925460000
4e-11	-1.796e-08	-3910080000
4e-11	-1.8e-08	-3894790000
4e-11	-1.804e-08	-3879580000
4e-11	-1.808e-08	-3864460000
4e-11	-1.812e-08	-3849420000
4e-11	-1.816e-08	-3834460000
4e-11	-1.82e-08	-3819590000
4e-11	-1.824e-08	-3804800000
4e-11	-1.828e-08	-3790100000
4e-11	-1.832e-08	-3775470000
4e-11	-1.836e-08	-3760930000
4e-11	-1.84e-08	-3746460000
4e-11	-1.844e-08	-3732080000
4e-11	-1.848e-08	-3717770000
4e-11	-1.852e-08	-3703550000
4e-11	-1.856e-08	-3689400000
4e-11	-1.86e-08	-3675330000
4e-11	-1.864e-08	-3661330000
4e-11	-1.868e-08	-3647420000
4e-11	-1.872e-08	-3633570000
4e-11	-1.876e-08	-3619810000
4e-11	-1.88e-08	-3606120000
4e-11	-1.884e-08	-3592500000
4e-11	-1.888e-08	-3578960000
4e-11	-1.892e-08	-3565490000
4e-11	-1.896e-08	-3552090000
4e-11	-1.9e-08	-3538770000
4e-11	-1.904e-08	-3525510000
4e-11	-1.908e-08	-3512330000
4e-11	-1.912e-08	-3499220000
4e-11	-1.916e-08	-3486180000
4e-11	-1.92e-08	-3473210000
4e-11	-1.924e-08	-3460310000
4e-11	-1.928e-08	-3447480000
4e-11	-1.932e-08	-3434710000
4e-11	-1.936e-08	-3422020000
4e-11	-1.94e-08	-3409390000
4e-11	-1.944e-08	-3396830000
4e-11	-1.948e-08	-3384330000
4e-11	-1.952e-08	-3371900000
4e-11	-1.956e-08	-3359540000
4e-11	-1.96e-08	-3347240000
4e-11	-1.964e-08	-3335010000
4e-11	-1.968e-08	-3322840000
4e-11	-1.972e-08	-3310740000
4e-11	-1.976e-08	-3298700000
4e-11	-1.98e-08	-3286720000
4e-11	-1.984e-08	-3274810000
4e-11	-1.988e-08	-3262960000
4e-11	-1.992e-08	-3251160000
4e-11	-1.996e-08	-3239440000
4e-11	-2e-08	-3227770000
8e-11	0	0
8e-11	-4e-11	-32722800000
8e-11	-8e-11	-32719200000
8e-11	-1.2e-10	-32713300000
8e-11	-1.6e-10	-32704900000
8e-11	-2e-10	-32694100000
8e-11	-2.4e-10	-32681000000
8e-11	-2.8e-10	-32665500000
8e-11	-3.2e-10	-32647600000
8e-11	-3.6e-10	-32627400000
8e-11	-4e-10	-32604800000
8e-11	-4.4e-10	-32579900000
8e-11	-4.8e-10	-32552600000
8e-11	-5.2e-10	-32523000000
8e-11	-5.6e-10	-32491200000
8e-11	-6e-10	-32457000000
8e-11	-6.4e-10	-32420600000
8e-11	-6.8e-10	-32381800000
8e-11	-7.2e-10	-32340900000
8e-11	-7.6e-10	-32297700000
8e-11	-8e-10	-32252300000
8e-11	-8.4e-10	-32204700000
8e-11	-8.8e-10	-32155000000
8e-11	-9.2e-10	-32103100000
8e-11	-9.6e-10	-32049000000
8e-11	-1e-09	-31992900000
8e-11	-1.04e-09	-31934700000
8e-11	-1.08e-09	-31874400000
8e-11	-1.12e-09	-31812100000
8e-11	-1.16e-09	-31747800000
8e-11	-1.2e-09	-31681500000
8e-11	-1.24e-09	-31613200000
8e-11	-1.28e-09	-31543000000
8e-11	-1.32e-09	-31470900000
8e-11	-1.36e-09	-31397000000
8e-11	-1.4e-09	-31321100000
8e-11	-1.44e-09	-31243500000
8e-11	-1.48e-09	-31164100000
8e-11	-1.52e-09	-31082900000
8e-11	-1.56e-09	-31000000000
8e-11	-1.6e-09	-30915400000
8e-11	-1.64e-09	-30829200000
8e-11	-1.68e-09	-30741300000
8e-11	-1.72e-09	-30651800000
8e-11	-1.76e-09	-30560700000
8e-11	-1.8e-09	-30468200000
8e-11	-1.84e-09	-30374100000
8e-11	-1.88e-09	-30278500000
8e-11	-1.92e-09	-30181500000
8e-11	-1.96e-09	-30083100000
8e-11	-2e-09	-29983300000
8e-11	-2.04e-09	-29882200000
8e-11	-2.08e-09	-29779800000
8e-11	-2.12e-09	-29676100000
8e-11	-2.16e-09	-29571200000
8e-11	-2.2e-09	-29465100000
8e-11	-2.24e-09	-29357800000
8e-11	-2.28e-09	-29249400000
8e-11	-2.32e-09	-29139900000
8e-11	-2.36e-09	-29029300000
8e-11	-2.4e-09	-28917700000
8e-11	-2.44e-09	-28805100000
8e-11	-2.48e-09	-28691500000
8e-11	-2.52e-09	-28577000000
8e-11	-2.56e-09	-28461600000
8e-11	-2.6e-09	-28345300000
8e-11	-2.64e-09	-28228200000
8e-11	-2.68e-09	-28110300000
8e-11	-2.72e-09	-27991600000
8e-11	-2.76e-09	-27872200000
8e-11	-2.8e-09	-27752100000
8e-11	-2.84e-09	-27631300000
8e-11	-2.88e-09	-27509900000
8e-11	-2.92e-09	-27387800000
8e-11	-2.96e-09	-27265200000
8e-11	-3e-09	-27142000000
8e-11	-3.04e-09	-27018300000
8e-11	-3.08e-09	-26894100000
8e-11	-3.12e-09	-26769400000
8e-11	-3.16e-09	-26644300000
8e-11	-3.2e-09	-26518800000
8e-11	-3.24e-09	-26392900000
8e-11	-3.28e-09	-26266600000
8e-11	-3.32e-09	-26140000000
8e-11	-3.36e-09	-26013200000
8e-11	-3.4e-09	-25886000000
8e-11	-3.44e-09	-25758700000
8e-11	-3.48e-09	-25631000000
8e-11	-3.52e-09	-25503200000
8e-11	-3.56e-09	-25375300000
8e-11	-3.6e-09	-25247200000
8e-11	-3.64e-09	-25118900000
8e-11	-3.68e-09	-24990600000
8e-11	-3.72e-09	-24862200000
8e-11	-3.76e-09	-24733700000
8e-11	-3.8e-09	-24605200000
8e-11	-3.84e-09	-24476700000
8e-11	-3.88e-09	-24348200000
8e-11	-3.92e-09	-24219700000
8e-11	-3.96e-09	-24091300000
8e-11	-4e-09	-23962900000
8e-11	-4.04e-09	-23834700000
8e-11	-4.08e-09	-23706500000
8e-11	-4.12e-09	-23578500000
8e-11	-4.16e-09	-23450700000
8e-11	-4.2e-09	-23323000000
8e-11	-4.24e-09	-23195400000
8e-11	-4.28e-09	-23068100000
8e-11	-4.32e-09	-22941000000
8e-11	-4.36e-09	-22814100000
8e-11	-4.4e-09	-22687500000
8e-11	-4.44e-09	-22561100000
8e-11	-4.48e-09	-22435000000
8e-11	-4.52e-09	-22309200000
8e-11	-4.56e-09	-22183700000
8e-11	-4.6e-09	-22058500000
8e-11	-4.64e-09	-21933700000
8e-11	-4.68e-09	-21809100000
8e-11	-4.72e-09	-21685000000
8e-11	-4.76e-09	-21561200000
8e-11	-4.8e-09	-21437800000
8e-11	-4.84e-09	-21314800000
8e-11	-4.88e-09	-21192100000
8e-11	-4.92e-09	-21069900000
8e-11	-4.96e-09	-20948100000
8e-11	-5e-09	-20826800000
8e-11	-5.04e-09	-20705800000
8e-11	-5.08e-09	-20585400000
8e-11	-5.12e-09	-20465400000
8e-11	-5.16e-09	-20345800000
8e-11	-5.2e-09	-20226700000
8e-11	-5.24e-09	-20108200000
8e-11	-5.28e-09	-19990100000
8e-11	-5.32e-09	-19872500000
8e-11	-5.36e-09	-19755400000
8e-11	-5.4e-09	-19638800000
8e-11	-5.44e-09	-19522700000
8e-11	-5.48e-09	-19407100000
8e-11	-5.52e-09	-19292100000
8e-11	-5.56e-09	-19177600000
8e-11	-5.6e-09	-19063700000
8e-11	-5.64e-09	-18950300000
8e-11	-5.68e-09	-18837400000
8e-11	-5.72e-09	-18725100000
8e-11	-5.76e-09	-18613400000
8e-11	-5.8e-09	-18502200000
8e-11	-5.84e-09	-18391600000
8e-11	-5.88e-09	-18281500000
8e-11	-5.92e-09	-18172000000
8e-11	-5.96e-09	-18063100000
8e-11	-6e-09	-17954800000
8e-11	-6.04e-09	-17847100000
8e-11	-6.08e-09	-17739900000
8e-11	-6.12e-09	-17633300000
8e-11	-6.16e-09	-17527300000
8e-11	-6.2e-09	-17421900000
8e-11	-6.24e-09	-17317100000
8e-11	-6.28e-09	-17212900000
8e-11	-6.32e-09	-17109300000
8e-11	-6.36e-09	-17006200000
8e-11	-6.4e-09	-16903800000
8e-11	-6.44e-09	-16801900000
8e-11	-6.48e-09	-16700700000
8e-11	-6.52e-09	-16600000000
8e-11	-6.56e-09	-16500000000
8e-11	-6.6e-09	-16400500000
8e-11	-6.64e-09	-16301700000
8e-11	-6.68e-09	-16203400000
8e-11	-6.72e-09	-16105700000
8e-11	-6.76e-09	-16008700000
8e-11	-6.8e-09	-15912200000
8e-11	-6.84e-09	-15816300000
8e-11	-6.88e-09	-15721100000
8e-11	-6.92e-09	-15626400000
8e-11	-6.96e-09	-15532300000
8e-11	-7e-09	-15438800000
8e-11	-7.04e-09	-15345900000
8e-11	-7.08e-09	-15253600000
8e-11	-7.12e-09	-15161900000
8e-11	-7.16e-09	-15070800000
8e-11	-7.2e-09	-14980200000
8e-11	-7.24e-09	-14890300000
8e-11	-7.28e-09	-14800900000
8e-11	-7.32e-09	-14712100000
8e-11	-7.36e-09	-14623900000
8e-11	-7.4e-09	-14536300000
8e-11	-7.44e-09	-14449300000
8e-11	-7.48e-09	-14362800000
8e-11	-7.52e-09	-14276900000
8e-11	-7.56e-09	-14191600000
8e-11	-7.6e-09	-14106800000
8e-11	-7.64e-09	-14022600000
8e-11	-7.68e-09	-13939000000
8e-11	-7.72e-09	-13855900000
8e-11	-7.76e-09	-13773400000
8e-11	-7.8e-09	-13691500000
8e-11	-7.84e-09	-13610100000
8e-11	-7.88e-09	-13529300000
8e-11	-7.92e-09	-13449000000
8e-11	-7.96e-09	-13369200000
8e-11	-8e-09	-13290000000
8e-11	-8.04e-09	-13211400000
8e-11	-8.08e-09	-13133300000
8e-11	-8.12e-09	-13055700000
8e-11	-8.16e-09	-12978700000
8e-11	-8.2e-09	-12902200000
8e-11	-8.24e-09	-12826200000
8e-11	-8.28e-09	-12750700000
8e-11	-8.32e-09	-12675800000
8e-11	-8.36e-09	-12601400000
8e-11	-8.4e-09	-12527500000
8e-11	-8.44e-09	-12454100000
8e-11	-8.48e-09	-12381300000
8e-11	-8.52e-09	-12308900000
8e-11	-8.56e-09	-12237100000
8e-11	-8.6e-09	-12165700000
8e-11	-8.64e-09	-12094900000
8e-11	-8.68e-09	-12024600000
8e-11	-8.72e-09	-11954700000
8e-11	-8.76e-09	-11885300000
8e-11	-8.8e-09	-11816500000
8e-11	-8.84e-09	-11748100000
8e-11	-8.88e-09	-11680200000
8e-11	-8.92e-09	-11612800000
8e-11	-8.96e-09	-11545800000
8e-11	-9e-09	-11479300000
8e-11	-9.04e-09	-11413300000
8e-11	-9.08e-09	-11347800000
8e-11	-9.12e-09	-11282700000
8e-11	-9.16e-09	-11218100000
8e-11	-9.2e-09	-11153900000
8e-11	-9.24e-09	-11090200000
8e-11	-9.28e-09	-11027000000
8e-11	-9.32e-09	-10964200000
8e-11	-9.36e-09	-10901800000
8e-11	-9.4e-09	-10839900000
8e-11	-9.44e-09	-10778500000
8e-11	-9.48e-09	-10717400000
8e-11	-9.52e-09	-10656800000
8e-11	-9.56e-09	-10596700000
8e-11	-9.6e-09	-10536900000
8e-11	-9.64e-09	-10477600000
8e-11	-9.68e-09	-10418700000
8e-11	-9.72e-09	-10360200000
8e-11	-9.76e-09	-10302200000
8e-11	-9.8e-09	-10244500000
8e-11	-9.84e-09	-10187300000
8e-11	-9.88e-09	-10130400000
8e-11	-9.92e-09	-10074000000
8e-11	-9.96e-09	-10018000000
8e-11	-1e-08	-9962340000
8e-11	-1.004e-08	-9907110000
8e-11	-1.008e-08	-9852270000
8e-11	-1.012e-08	-9797810000
8e-11	-1.016e-08	-9743750000
8e-11	-1.02e-08	-9690060000
8e-11	-1.024e-08	-9636760000
8e-11	-1.028e-08	-9583840000
8e-11	-1.032e-08	-9531290000
8e-11	-1.036e-08	-9479110000
8e-11	-1.04e-08	-9427300000
8e-11	-1.044e-08	-9375860000
8e-11	-1.048e-08	-9324790000
8e-11	-1.052e-08	-9274070000
8e-11	-1.056e-08	-9223710000
8e-11	-1.06e-08	-9173710000
8e-11	-1.064e-08	-9124070000
8e-11	-1.068e-08	-9074770000
8e-11	-1.072e-08	-9025820000
8e-11	-1.076e-08	-8977220000
8e-11	-1.08e-08	-8928960000
8e-11	-1.084e-08	-8881030000
8e-11	-1.088e-08	-8833450000
8e-11	-1.092e-08	-8786200000
8e-11	-1.096e-08	-8739280000
8e-11	-1.1e-08	-8692700000
8e-11	-1.104e-08	-8646440000
8e-11	-1.108e-08	-8600500000
8e-11	-1.112e-08	-8554890000
8e-11	-1.116e-08	-8509590000
8e-11	-1.12e-08	-8464620000
8e-11	-1.124e-08	-8419950000
8e-11	-1.128e-08	-8375600000
8e-11	-1.132e-08	-8331560000
8e-11	-1.136e-08	-8287830000
8e-11	-1.14e-08	-8244400000
8e-11	-1.144e-08	-8201270000
8e-11	-1.148e-08	-8158450000
8e-11	-1.152e-08	-8115920000
8e-11	-1.156e-08	-8073690000
8e-11	-1.16e-08	-8031750000
8e-11	-1.164e-08	-7990100000
8e-11	-1.168e-08	-7948740000
8e-11	-1.172e-08	-7907660000
8e-11	-1.176e-08	-7866870000
8e-11	-1.18e-08	-7826360000
8e-11	-1.184e-08	-7786140000
8e-11	-1.188e-08	-7746180000
8e-11	-1.192e-08	-7706510000
8e-11	-1.196e-08	-7667110000
8e-11	-1.2e-08	-7627970000
8e-11	-1.204e-08	-7589110000
8e-11	-1.208e-08	-7550510000
8e-11	-1.212e-08	-7512180000
8e-11	-1.216e-08	-7474110000
8e-11	-1.22e-08	-7436300000
8e-11	-1.224e-08	-7398750000
8e-11	-1.228e-08	-7361460000
8e-11	-1.232e-08	-7324420000
8e-11	-1.236e-08	-7287630000
8e-11	-1.24e-08	-7251090000
8e-11	-1.244e-08	-7214800000
8e-11	-1.248e-08	-7178760000
8e-11	-1.252e-08	-7142960000
8e-11	-1.256e-08	-7107400000
8e-11	-1.26e-08	-7072090000
8e-11	-1.264e-08	-7037010000
8e-11	-1.268e-08	-7002170000
8e-11	-1.272e-08	-6967560000
8e-11	-1.276e-08	-6933190000
8e-11	-1.28e-08	-6899050000
8e-11	-1.284e-08	-6865140000
8e-11	-1.288e-08	-6831450000
8e-11	-1.292e-08	-6797990000
8e-11	-1.296e-08	-6764760000
8e-11	-1.3e-08	-6731740000
8e-11	-1.304e-08	-6698950000
8e-11	-1.308e-08	-6666380000
8e-11	-1.312e-08	-6634020000
8e-11	-1.316e-08	-6601880000
8e-11	-1.32e-08	-6569950000
8e-11	-1.324e-08	-6538230000
8e-11	-1.328e-08	-6506730000
8e-11	-1.332e-08	-6475430000
8e-11	-1.336e-08	-6444340000
8e-11	-1.34e-08	-6413450000
8e-11	-1.344e-08	-6382770000
8e-11	-1.348e-08	-6352290000
8e-11	-1.352e-08	-6322010000
8e-11	-1.356e-08	-6291930000
8e-11	-1.36e-08	-6262040000
8e-11	-1.364e-08	-6232360000
8e-11	-1.368e-08	-6202860000
8e-11	-1.372e-08	-6173560000
8e-11	-1.376e-08	-6144450000
8e-11	-1.38e-08	-6115530000
8e-11	-1.384e-08	-6086800000
8e-11	-1.388e-08	-6058260000
8e-11	-1.392e-08	-6029900000
8e-11	-1.396e-08	-6001720000
8e-11	-1.4e-08	-5973730000
8e-11	-1.404e-08	-5945910000
8e-11	-1.408e-08	-5918280000
8e-11	-1.412e-08	-5890820000
8e-11	-1.416e-08	-5863550000
8e-11	-1.42e-08	-5836440000
8e-11	-1.424e-08	-5809510000
8e-11	-1.428e-08	-5782760000
8e-11	-1.432e-08	-5756170000
8e-11	-1.436e-08	-5729760000
8e-11	-1.44e-08	-5703510000
8e-11	-1.444e-08	-5677430000
8e-11	-1.448e-08	-5651520000
8e-11	-1.452e-08	-5625770000
8e-11	-1.456e-08	-5600190000
8e-11	-1.46e-08	-5574760000
8e-11	-1.464e-08	-5549500000
8e-11	-1.468e-08	-5524400000
8e-11	-1.472e-08	-5499460000
8e-11	-1.476e-08	-5474670000
8e-11	-1.48e-08	-5450040000
8e-11	-1.484e-08	-5425570000
8e-11	-1.488e-08	-5401250000
8e-11	-1.492e-08	-5377080000
8e-11	-1.496e-08	-5353060000
8e-11	-1.5e-08	-5329190000
8e-11	-1.504e-08	-5305470000
8e-11	-1.508e-08	-5281900000
8e-11	-1.512e-08	-5258480000
8e-11	-1.516e-08	-5235200000
8e-11	-1.52e-08	-5212070000
8e-11	-1.524e-08	-5189080000
8e-11	-1.528e-08	-5166230000
8e-11	-1.532e-08	-5143520000
8e-11	-1.536e-08	-5120960000
8e-11	-1.54e-08	-5098530000
8e-11	-1.544e-08	-5076240000
8e-11	-1.548e-08	-5054090000
8e-11	-1.552e-08	-5032070000
8e-11	-1.556e-08	-5010190000
8e-11	-1.56e-08	-4988440000
8e-11	-1.564e-08	-4966820000
8e-11	-1.568e-08	-4945340000
8e-11	-1.572e-08	-4923990000
8e-11	-1.576e-08	-4902770000
8e-11	-1.58e-08	-4881670000
8e-11	-1.584e-08	-4860710000
8e-11	-1.588e-08	-4839870000
8e-11	-1.592e-08	-4819160000
8e-11	-1.596e-08	-4798570000
8e-11	-1.6e-08	-4778110000
8e-11	-1.604e-08	-4757770000
8e-11	-1.608e-08	-4737550000
8e-11	-1.612e-08	-4717450000
8e-11	-1.616e-08	-4697480000
8e-11	-1.62e-08	-4677620000
8e-11	-1.624e-08	-4657880000
8e-11	-1.628e-08	-4638260000
8e-11	-1.632e-08	-4618760000
8e-11	-1.636e-08	-4599370000
8e-11	-1.64e-08	-4580100000
8e-11	-1.644e-08	-4560940000
8e-11	-1.648e-08	-4541900000
8e-11	-1.652e-08	-4522970000
8e-11	-1.656e-08	-4504150000
8e-11	-1.66e-08	-4485440000
8e-11	-1.664e-08	-4466840000
8e-11	-1.668e-08	-4448360000
8e-11	-1.672e-08	-4429980000
8e-11	-1.676e-08	-4411700000
8e-11	-1.68e-08	-4393540000
8e-11	-1.684e-08	-4375480000
8e-11	-1.688e-08	-4357520000
8e-11	-1.692e-08	-4339680000
8e-11	-1.696e-08	-4321930000
8e-11	-1.7e-08	-4304290000
8e-11	-1.704e-08	-4286750000
8e-11	-1.708e-08	-4269310000
8e-11	-1.712e-08	-4251970000
8e-11	-1.716e-08	-4234740000
8e-11	-1.72e-08	-4217600000
8e-11	-1.724e-08	-4200560000
8e-11	-1.728e-08	-4183620000
8e-11	-1.732e-08	-4166780000
8e-11	-1.736e-08	-4150030000
8e-11	-1.74e-08	-4133380000
8e-11	-1.744e-08	-4116820000
8e-11	-1.748e-08	-4100360000
8e-11	-1.752e-08	-4084000000
8e-11	-1.756e-08	-4067720000
8e-11	-1.76e-08	-4051540000
8e-11	-1.764e-08	-4035450000
8e-11	-1.768e-08	-4019450000
8e-11	-1.772e-08	-4003540000
8e-11	-1.776e-08	-3987730000
8e-11	-1.78e-08	-3972000000
8e-11	-1.784e-08	-3956360000
8e-11	-1.788e-08	-3940810000
8e-11	-1.792e-08	-3925340000
8e-11	-1.796e-08	-3909960000
8e-11	-1.8e-08	-3894670000
8e-11	-1.804e-08	-3879460000
8e-11	-1.808e-08	-3864340000
8e-11	-1.812e-08	-3849310000
8e-11	-1.816e-08	-3834350000
8e-11	-1.82e-08	-3819480000
8e-11	-1.824e-08	-3804690000
8e-11	-1.828e-08	-3789990000
8e-11	-1.832e-08	-3775360000
8e-11	-1.836e-08	-3760820000
8e-11	-1.84e-08	-3746360000
8e-11	-1.844e-08	-3731970000
8e-11	-1.848e-08	-3717670000
8e-11	-1.852e-08	-3703440000
8e-11	-1.856e-08	-3689300000
8e-11	-1.86e-08	-3675230000
8e-11	-1.864e-08	-3661230000
8e-11	-1.868e-08	-3647320000
8e-11	-1.872e-08	-3633470000
8e-11	-1.876e-08	-3619710000
8e-11	-1.88e-08	-3606020000
8e-11	-1.884e-08	-3592400000
8e-11	-1.888e-08	-3578860000
8e-11	-1.892e-08	-3565390000
8e-11	-1.896e-08	-3551990000
8e-11	-1.9e-08	-3538670000
8e-11	-1.904e-08	-3525420000
8e-11	-1.908e-08	-3512240000
8e-11	-1.912e-08	-3499130000
8e-11	-1.916e-08	-3486090000
8e-11	-1.92e-08	-3473120000
8e-11	-1.924e-08	-3460220000
8e-11	-1.928e-08	-3447380000
8e-11	-1.932e-08	-3434620000
8e-11	-1.936e-08	-3421930000
8e-11	-1.94e-08	-3409300000
8e-11	-1.944e-08	-3396740000
8e-11	-1.948e-08	-3384240000
8e-11	-1.952e-08	-3371820000
8e-11	-1.956e-08	-3359450000
8e-11	-1.96e-08	-3347160000
8e-11	-1.964e-08	-3334930000
8e-11	-1.968e-08	-3322760000
8e-11	-1.972e-08	-3310660000
8e-11	-1.976e-08	-3298620000
8e-11	-1.98e-08	-3286640000
8e-11	-1.984e-08	-3274730000
8e-11	-1.988e-08	-3262870000
8e-11	-1.992e-08	-3251080000
8e-11	-1.996e-08	-3239350000
8e-11	-2e-08	-3227690000
1.2e-10	0	0
1.2e-10	-4e-11	-32719800000
1.2e-10	-8e-11	-32716200000
1.2e-10	-1.2e-10	-32710300000
1.2e-10	-1.6e-10	-32701900000
1.2e-10	-2e-10	-32691100000
1.2e-10	-2.4e-10	-32678000000
1.2e-10	-2.8e-10	-32662500000
1.2e-10	-3.2e-10	-32644600000
1.2e-10	-3.6e-10	-32624400000
1.2e-10	-4e-10	-32601800000
1.2e-10	-4.4e-10	-32576900000
1.2e-10	-4.8e-10	-32549600000
1.2e-10	-5.2e-10	-32520000000
1.2e-10	-5.6e-10	-32488100000
1.2e-10	-6e-10	-32454000000
1.2e-10	-6.4e-10	-32417500000
1.2e-10	-6.8e-10	-32378800000
1.2e-10	-7.2e-10	-32337800000
1.2e-10	-7.6e-10	-32294600000
1.2e-10	-8e-10	-32249200000
1.2e-10	-8.4e-10	-32201700000
1.2e-10	-8.8e-10	-32151900000
1.2e-10	-9.2e-10	-32100000000
1.2e-10	-9.6e-10	-32045900000
1.2e-10	-1e-09	-31989800000
1.2e-10	-1.04e-09	-31931600000
1.2e-10	-1.08e-09	-31871300000
1.2e-10	-1.12e-09	-31809000000
1.2e-10	-1.16e-09	-31744600000
1.2e-10	-1.2e-09	-31678300000
1.2e-10	-1.24e-09	-31610000000
1.2e-10	-1.28e-09	-31539800000
1.2e-10	-1.32e-09	-31467700000
1.2e-10	-1.36e-09	-31393800000
1.2e-10	-1.4e-09	-31317900000
1.2e-10	-1.44e-09	-31240300000
1.2e-10	-1.48e-09	-31160900000
1.2e-10	-1.52e-09	-31079700000
1.2e-10	-1.56e-09	-30996800000
1.2e-10	-1.6e-09	-30912200000
1.2e-10	-1.64e-09	-30825900000
1.2e-10	-1.68e-09	-30738000000
1.2e-10	-1.72e-09	-30648500000
1.2e-10	-1.76e-09	-30557400000
1.2e-10	-1.8e-09	-30464800000
1.2e-10	-1.84e-09	-30370700000
1.2e-10	-1.88e-09	-30275200000
1.2e-10	-1.92e-09	-30178200000
1.2e-10	-1.96e-09	-30079800000
1.2e-10	-2e-09	-29980000000
1.2e-10	-2.04e-09	-29878900000
1.2e-10	-2.08e-09	-29776400000
1.2e-10	-2.12e-09	-29672800000
1.2e-10	-2.16e-09	-29567800000
1.2e-10	-2.2e-09	-29461700000
1.2e-10	-2.24e-09	-29354400000
1.2e-10	-2.28e-09	-29246000000
1.2e-10	-2.32e-09	-29136500000
1.2e-10	-2.36e-09	-29025900000
1.2e-10	-2.4e-09	-28914300000
1.2e-10	-2.44e-09	-28801700000
1.2e-10	-2.48e-09	-28688100000
1.2e-10	-2.52e-09	-28573600000
1.2e-10	-2.56e-09	-28458200000
1.2e-10	-2.6e-09	-28341900000
1.2e-10	-2.64e-09	-28224800000
1.2e-10	-2.68e-09	-28106900000
1.2e-10	-2.72e-09	-27988200000
1.2e-10	-2.76e-09	-27868800000
1.2e-10	-2.8e-09	-27748600000
1.2e-10	-2.84e-09	-27627800000
1.2e-10	-2.88e-09	-27506400000
1.2e-10	-2.92e-09	-27384300000
1.2e-10	-2.96e-09	-27261700000
1.2e-10	-3e-09	-27138500000
1.2e-10	-3.04e-09	-27014800000
1.2e-10	-3.08e-09	-26890600000
1.2e-10	-3.12e-09	-26765900000
1.2e-10	-3.16e-09	-26640800000
1.2e-10	-3.2e-09	-26515300000
1.2e-10	-3.24e-09	-26389400000
1.2e-10	-3.28e-09	-26263200000
1.2e-10	-3.32e-09	-26136600000
1.2e-10	-3.36e-09	-26009700000
1.2e-10	-3.4e-09	-25882600000
1.2e-10	-3.44e-09	-25755200000
1.2e-10	-3.48e-09	-25627600000
1.2e-10	-3.52e-09	-25499800000
1.2e-10	-3.56e-09	-25371900000
1.2e-10	-3.6e-09	-25243700000
1.2e-10	-3.64e-09	-25115500000
1.2e-10	-3.68e-09	-24987200000
1.2e-10	-3.72e-09	-24858800000
1.2e-10	-3.76e-09	-24730300000
1.2e-10	-3.8e-09	-24601800000
1.2e-10	-3.84e-09	-24473300000
1.2e-10	-3.88e-09	-24344800000
1.2e-10	-3.92e-09	-24216400000
1.2e-10	-3.96e-09	-24088000000
1.2e-10	-4e-09	-23959600000
1.2e-10	-4.04e-09	-23831400000
1.2e-10	-4.08e-09	-23703200000
1.2e-10	-4.12e-09	-23575200000
1.2e-10	-4.16e-09	-23447400000
1.2e-10	-4.2e-09	-23319700000
1.2e-10	-4.24e-09	-23192200000
1.2e-10	-4.28e-09	-23064900000
1.2e-10	-4.32e-09	-22937800000
1.2e-10	-4.36e-09	-22810900000
1.2e-10	-4.4e-09	-22684300000
1.2e-10	-4.44e-09	-22557900000
1.2e-10	-4.48e-09	-22431800000
1.2e-10	-4.52e-09	-22306000000
1.2e-10	-4.56e-09	-22180600000
1.2e-10	-4.6e-09	-22055400000
1.2e-10	-4.64e-09	-21930500000
1.2e-10	-4.68e-09	-21806000000
1.2e-10	-4.72e-09	-21681900000
1.2e-10	-4.76e-09	-21558100000
1.2e-10	-4.8e-09	-21434700000
1.2e-10	-4.84e-09	-21311700000
1.2e-10	-4.88e-09	-21189100000
1.2e-10	-4.92e-09	-21066900000
1.2e-10	-4.96e-09	-20945100000
1.2e-10	-5e-09	-20823800000
1.2e-10	-5.04e-09	-20702900000
1.2e-10	-5.08e-09	-20582400000
1.2e-10	-5.12e-09	-20462400000
1.2e-10	-5.16e-09	-20342900000
1.2e-10	-5.2e-09	-20223900000
1.2e-10	-5.24e-09	-20105300000
1.2e-10	-5.28e-09	-19987200000
1.2e-10	-5.32e-09	-19869600000
1.2e-10	-5.36e-09	-19752500000
1.2e-10	-5.4e-09	-19636000000
1.2e-10	-5.44e-09	-19519900000
1.2e-10	-5.48e-09	-19404400000
1.2e-10	-5.52e-09	-19289400000
1.2e-10	-5.56e-09	-19174900000
1.2e-10	-5.6e-09	-19061000000
1.2e-10	-5.64e-09	-18947600000
1.2e-10	-5.68e-09	-18834800000
1.2e-10	-5.72e-09	-18722500000
1.2e-10	-5.76e-09	-18610700000
1.2e-10	-5.8e-09	-18499600000
1.2e-10	-5.84e-09	-18389000000
1.2e-10	-5.88e-09	-18278900000
1.2e-10	-5.92e-09	-18169500000
1.2e-10	-5.96e-09	-18060600000
1.2e-10	-6e-09	-17952300000
1.2e-10	-6.04e-09	-17844600000
1.2e-10	-6.08e-09	-17737400000
1.2e-10	-6.12e-09	-17630800000
1.2e-10	-6.16e-09	-17524900000
1.2e-10	-6.2e-09	-17419500000
1.2e-10	-6.24e-09	-17314700000
1.2e-10	-6.28e-09	-17210500000
1.2e-10	-6.32e-09	-17106900000
1.2e-10	-6.36e-09	-17003900000
1.2e-10	-6.4e-09	-16901400000
1.2e-10	-6.44e-09	-16799600000
1.2e-10	-6.48e-09	-16698400000
1.2e-10	-6.52e-09	-16597700000
1.2e-10	-6.56e-09	-16497700000
1.2e-10	-6.6e-09	-16398300000
1.2e-10	-6.64e-09	-16299400000
1.2e-10	-6.68e-09	-16201200000
1.2e-10	-6.72e-09	-16103500000
1.2e-10	-6.76e-09	-16006500000
1.2e-10	-6.8e-09	-15910100000
1.2e-10	-6.84e-09	-15814200000
1.2e-10	-6.88e-09	-15718900000
1.2e-10	-6.92e-09	-15624300000
1.2e-10	-6.96e-09	-15530200000
1.2e-10	-7e-09	-15436800000
1.2e-10	-7.04e-09	-15343900000
1.2e-10	-7.08e-09	-15251600000
1.2e-10	-7.12e-09	-15159900000
1.2e-10	-7.16e-09	-15068800000
1.2e-10	-7.2e-09	-14978300000
1.2e-10	-7.24e-09	-14888300000
1.2e-10	-7.28e-09	-14799000000
1.2e-10	-7.32e-09	-14710200000
1.2e-10	-7.36e-09	-14622000000
1.2e-10	-7.4e-09	-14534400000
1.2e-10	-7.44e-09	-14447400000
1.2e-10	-7.48e-09	-14360900000
1.2e-10	-7.52e-09	-14275000000
1.2e-10	-7.56e-09	-14189700000
1.2e-10	-7.6e-09	-14105000000
1.2e-10	-7.64e-09	-14020800000
1.2e-10	-7.68e-09	-13937200000
1.2e-10	-7.72e-09	-13854200000
1.2e-10	-7.76e-09	-13771700000
1.2e-10	-7.8e-09	-13689700000
1.2e-10	-7.84e-09	-13608400000
1.2e-10	-7.88e-09	-13527500000
1.2e-10	-7.92e-09	-13447300000
1.2e-10	-7.96e-09	-13367600000
1.2e-10	-8e-09	-13288400000
1.2e-10	-8.04e-09	-13209700000
1.2e-10	-8.08e-09	-13131600000
1.2e-10	-8.12e-09	-13054100000
1.2e-10	-8.16e-09	-12977100000
1.2e-10	-8.2e-09	-12900600000
1.2e-10	-8.24e-09	-12824600000
1.2e-10	-8.28e-09	-12749200000
1.2e-10	-8.32e-09	-12674300000
1.2e-10	-8.36e-09	-12599900000
1.2e-10	-8.4e-09	-12526000000
1.2e-10	-8.44e-09	-12452600000
1.2e-10	-8.48e-09	-12379800000
1.2e-10	-8.52e-09	-12307500000
1.2e-10	-8.56e-09	-12235600000
1.2e-10	-8.6e-09	-12164300000
1.2e-10	-8.64e-09	-12093500000
1.2e-10	-8.68e-09	-12023100000
1.2e-10	-8.72e-09	-11953300000
1.2e-10	-8.76e-09	-11883900000
1.2e-10	-8.8e-09	-11815100000
1.2e-10	-8.84e-09	-11746700000
1.2e-10	-8.88e-09	-11678800000
1.2e-10	-8.92e-09	-11611400000
1.2e-10	-8.96e-09	-11544500000
1.2e-10	-9e-09	-11478000000
1.2e-10	-9.04e-09	-11412000000
1.2e-10	-9.08e-09	-11346500000
1.2e-10	-9.12e-09	-11281400000
1.2e-10	-9.16e-09	-11216800000
1.2e-10	-9.2e-09	-11152700000
1.2e-10	-9.24e-09	-11089000000
1.2e-10	-9.28e-09	-11025800000
1.2e-10	-9.32e-09	-10963000000
1.2e-10	-9.36e-09	-10900600000
1.2e-10	-9.4e-09	-10838700000
1.2e-10	-9.44e-09	-10777300000
1.2e-10	-9.48e-09	-10716200000
1.2e-10	-9.52e-09	-10655700000
1.2e-10	-9.56e-09	-10595500000
1.2e-10	-9.6e-09	-10535800000
1.2e-10	-9.64e-09	-10476500000
1.2e-10	-9.68e-09	-10417600000
1.2e-10	-9.72e-09	-10359100000
1.2e-10	-9.76e-09	-10301000000
1.2e-10	-9.8e-09	-10243400000
1.2e-10	-9.84e-09	-10186200000
1.2e-10	-9.88e-09	-10129400000
1.2e-10	-9.92e-09	-10072900000
1.2e-10	-9.96e-09	-10016900000
1.2e-10	-1e-08	-9961300000
1.2e-10	-1.004e-08	-9906070000
1.2e-10	-1.008e-08	-9851240000
1.2e-10	-1.012e-08	-9796790000
1.2e-10	-1.016e-08	-9742740000
1.2e-10	-1.02e-08	-9689060000
1.2e-10	-1.024e-08	-9635770000
1.2e-10	-1.028e-08	-9582850000
1.2e-10	-1.032e-08	-9530310000
1.2e-10	-1.036e-08	-9478150000
1.2e-10	-1.04e-08	-9426350000
1.2e-10	-1.044e-08	-9374920000
1.2e-10	-1.048e-08	-9323850000
1.2e-10	-1.052e-08	-9273140000
1.2e-10	-1.056e-08	-9222790000
1.2e-10	-1.06e-08	-9172800000
1.2e-10	-1.064e-08	-9123160000
1.2e-10	-1.068e-08	-9073880000
1.2e-10	-1.072e-08	-9024930000
1.2e-10	-1.076e-08	-8976340000
1.2e-10	-1.08e-08	-8928090000
1.2e-10	-1.084e-08	-8880170000
1.2e-10	-1.088e-08	-8832600000
1.2e-10	-1.092e-08	-8785360000
1.2e-10	-1.096e-08	-8738450000
1.2e-10	-1.1e-08	-8691870000
1.2e-10	-1.104e-08	-8645610000
1.2e-10	-1.108e-08	-8599690000
1.2e-10	-1.112e-08	-8554080000
1.2e-10	-1.116e-08	-8508790000
1.2e-10	-1.12e-08	-8463820000
1.2e-10	-1.124e-08	-8419170000
1.2e-10	-1.128e-08	-8374820000
1.2e-10	-1.132e-08	-8330790000
1.2e-10	-1.136e-08	-8287060000
1.2e-10	-1.14e-08	-8243640000
1.2e-10	-1.144e-08	-8200520000
1.2e-10	-1.148e-08	-8157700000
1.2e-10	-1.152e-08	-8115180000
1.2e-10	-1.156e-08	-8072950000
1.2e-10	-1.16e-08	-8031020000
1.2e-10	-1.164e-08	-7989380000
1.2e-10	-1.168e-08	-7948030000
1.2e-10	-1.172e-08	-7906960000
1.2e-10	-1.176e-08	-7866170000
1.2e-10	-1.18e-08	-7825670000
1.2e-10	-1.184e-08	-7785450000
1.2e-10	-1.188e-08	-7745510000
1.2e-10	-1.192e-08	-7705840000
1.2e-10	-1.196e-08	-7666440000
1.2e-10	-1.2e-08	-7627310000
1.2e-10	-1.204e-08	-7588460000
1.2e-10	-1.208e-08	-7549860000
1.2e-10	-1.212e-08	-7511540000
1.2e-10	-1.216e-08	-7473470000
1.2e-10	-1.22e-08	-7435670000
1.2e-10	-1.224e-08	-7398130000
1.2e-10	-1.228e-08	-7360840000
1.2e-10	-1.232e-08	-7323800000
1.2e-10	-1.236e-08	-7287020000
1.2e-10	-1.24e-08	-7250490000
1.2e-10	-1.244e-08	-7214200000
1.2e-10	-1.248e-08	-7178160000
1.2e-10	-1.252e-08	-7142370000
1.2e-10	-1.256e-08	-7106820000
1.2e-10	-1.26e-08	-7071510000
1.2e-10	-1.264e-08	-7036440000
1.2e-10	-1.268e-08	-7001600000
1.2e-10	-1.272e-08	-6967000000
1.2e-10	-1.276e-08	-6932630000
1.2e-10	-1.28e-08	-6898500000
1.2e-10	-1.284e-08	-6864590000
1.2e-10	-1.288e-08	-6830910000
1.2e-10	-1.292e-08	-6797450000
1.2e-10	-1.296e-08	-6764220000
1.2e-10	-1.3e-08	-6731210000
1.2e-10	-1.304e-08	-6698430000
1.2e-10	-1.308e-08	-6665860000
1.2e-10	-1.312e-08	-6633500000
1.2e-10	-1.316e-08	-6601370000
1.2e-10	-1.32e-08	-6569440000
1.2e-10	-1.324e-08	-6537730000
1.2e-10	-1.328e-08	-6506230000
1.2e-10	-1.332e-08	-6474930000
1.2e-10	-1.336e-08	-6443850000
1.2e-10	-1.34e-08	-6412970000
1.2e-10	-1.344e-08	-6382290000
1.2e-10	-1.348e-08	-6351810000
1.2e-10	-1.352e-08	-6321540000
1.2e-10	-1.356e-08	-6291460000
1.2e-10	-1.36e-08	-6261580000
1.2e-10	-1.364e-08	-6231900000
1.2e-10	-1.368e-08	-6202410000
1.2e-10	-1.372e-08	-6173110000
1.2e-10	-1.376e-08	-6144000000
1.2e-10	-1.38e-08	-6115090000
1.2e-10	-1.384e-08	-6086360000
1.2e-10	-1.388e-08	-6057820000
1.2e-10	-1.392e-08	-6029460000
1.2e-10	-1.396e-08	-6001290000
1.2e-10	-1.4e-08	-5973300000
1.2e-10	-1.404e-08	-5945490000
1.2e-10	-1.408e-08	-5917860000
1.2e-10	-1.412e-08	-5890410000
1.2e-10	-1.416e-08	-5863140000
1.2e-10	-1.42e-08	-5836040000
1.2e-10	-1.424e-08	-5809110000
1.2e-10	-1.428e-08	-5782360000
1.2e-10	-1.432e-08	-5755780000
1.2e-10	-1.436e-08	-5729360000
1.2e-10	-1.44e-08	-5703120000
1.2e-10	-1.444e-08	-5677050000
1.2e-10	-1.448e-08	-5651140000
1.2e-10	-1.452e-08	-5625390000
1.2e-10	-1.456e-08	-5599810000
1.2e-10	-1.46e-08	-5574390000
1.2e-10	-1.464e-08	-5549130000
1.2e-10	-1.468e-08	-5524030000
1.2e-10	-1.472e-08	-5499090000
1.2e-10	-1.476e-08	-5474310000
1.2e-10	-1.48e-08	-5449680000
1.2e-10	-1.484e-08	-5425210000
1.2e-10	-1.488e-08	-5400890000
1.2e-10	-1.492e-08	-5376730000
1.2e-10	-1.496e-08	-5352710000
1.2e-10	-1.5e-08	-5328850000
1.2e-10	-1.504e-08	-5305130000
1.2e-10	-1.508e-08	-5281560000
1.2e-10	-1.512e-08	-5258140000
1.2e-10	-1.516e-08	-5234870000
1.2e-10	-1.52e-08	-5211740000
1.2e-10	-1.524e-08	-5188750000
1.2e-10	-1.528e-08	-5165900000
1.2e-10	-1.532e-08	-5143200000
1.2e-10	-1.536e-08	-5120630000
1.2e-10	-1.54e-08	-5098210000
1.2e-10	-1.544e-08	-5075920000
1.2e-10	-1.548e-08	-5053770000
1.2e-10	-1.552e-08	-5031760000
1.2e-10	-1.556e-08	-5009880000
1.2e-10	-1.56e-08	-4988130000
1.2e-10	-1.564e-08	-4966520000
1.2e-10	-1.568e-08	-4945040000
1.2e-10	-1.572e-08	-4923690000
1.2e-10	-1.576e-08	-4902470000
1.2e-10	-1.58e-08	-4881380000
1.2e-10	-1.584e-08	-4860420000
1.2e-10	-1.588e-08	-4839580000
1.2e-10	-1.592e-08	-4818870000
1.2e-10	-1.596e-08	-4798290000
1.2e-10	-1.6e-08	-4777820000
1.2e-10	-1.604e-08	-4757490000
1.2e-10	-1.608e-08	-4737270000
1.2e-10	-1.612e-08	-4717180000
1.2e-10	-1.616e-08	-4697200000
1.2e-10	-1.62e-08	-4677350000
1.2e-10	-1.624e-08	-4657610000
1.2e-10	-1.628e-08	-4638000000
1.2e-10	-1.632e-08	-4618500000
1.2e-10	-1.636e-08	-4599110000
1.2e-10	-1.64e-08	-4579840000
1.2e-10	-1.644e-08	-4560690000
1.2e-10	-1.648e-08	-4541640000
1.2e-10	-1.652e-08	-4522720000
1.2e-10	-1.656e-08	-4503900000
1.2e-10	-1.66e-08	-4485190000
1.2e-10	-1.664e-08	-4466600000
1.2e-10	-1.668e-08	-4448110000
1.2e-10	-1.672e-08	-4429730000
1.2e-10	-1.676e-08	-4411460000
1.2e-10	-1.68e-08	-4393300000
1.2e-10	-1.684e-08	-4375240000
1.2e-10	-1.688e-08	-4357290000
1.2e-10	-1.692e-08	-4339440000
1.2e-10	-1.696e-08	-4321700000
1.2e-10	-1.7e-08	-4304060000
1.2e-10	-1.704e-08	-4286520000
1.2e-10	-1.708e-08	-4269080000
1.2e-10	-1.712e-08	-4251750000
1.2e-10	-1.716e-08	-4234510000
1.2e-10	-1.72e-08	-4217380000
1.2e-10	-1.724e-08	-4200340000
1.2e-10	-1.728e-08	-4183400000
1.2e-10	-1.732e-08	-4166560000
1.2e-10	-1.736e-08	-4149810000
1.2e-10	-1.74e-08	-4133170000
1.2e-10	-1.744e-08	-4116610000
1.2e-10	-1.748e-08	-4100150000
1.2e-10	-1.752e-08	-4083790000
1.2e-10	-1.756e-08	-4067510000
1.2e-10	-1.76e-08	-4051330000
1.2e-10	-1.764e-08	-4035250000
1.2e-10	-1.768e-08	-4019250000
1.2e-10	-1.772e-08	-4003340000
1.2e-10	-1.776e-08	-3987530000
1.2e-10	-1.78e-08	-3971800000
1.2e-10	-1.784e-08	-3956160000
1.2e-10	-1.788e-08	-3940610000
1.2e-10	-1.792e-08	-3925150000
1.2e-10	-1.796e-08	-3909770000
1.2e-10	-1.8e-08	-3894480000
1.2e-10	-1.804e-08	-3879270000
1.2e-10	-1.808e-08	-3864150000
1.2e-10	-1.812e-08	-3849120000
1.2e-10	-1.816e-08	-3834170000
1.2e-10	-1.82e-08	-3819300000
1.2e-10	-1.824e-08	-3804510000
1.2e-10	-1.828e-08	-3789810000
1.2e-10	-1.832e-08	-3775180000
1.2e-10	-1.836e-08	-3760640000
1.2e-10	-1.84e-08	-3746180000
1.2e-10	-1.844e-08	-3731800000
1.2e-10	-1.848e-08	-3717490000
1.2e-10	-1.852e-08	-3703270000
1.2e-10	-1.856e-08	-3689120000
1.2e-10	-1.86e-08	-3675050000
1.2e-10	-1.864e-08	-3661060000
1.2e-10	-1.868e-08	-3647150000
1.2e-10	-1.872e-08	-3633310000
1.2e-10	-1.876e-08	-3619540000
1.2e-10	-1.88e-08	-3605850000
1.2e-10	-1.884e-08	-3592240000
1.2e-10	-1.888e-08	-3578700000
1.2e-10	-1.892e-08	-3565230000
1.2e-10	-1.896e-08	-3551830000
1.2e-10	-1.9e-08	-3538510000
1.2e-10	-1.904e-08	-3525260000
1.2e-10	-1.908e-08	-3512080000
1.2e-10	-1.912e-08	-3498970000
1.2e-10	-1.916e-08	-3485930000
1.2e-10	-1.92e-08	-3472960000
1.2e-10	-1.924e-08	-3460060000
1.2e-10	-1.928e-08	-3447230000
1.2e-10	-1.932e-08	-3434470000
1.2e-10	-1.936e-08	-3421780000
1.2e-10	-1.94e-08	-3409150000
1.2e-10	-1.944e-08	-3396590000
1.2e-10	-1.948e-08	-3384100000
1.2e-10	-1.952e-08	-3371670000
1.2e-10	-1.956e-08	-3359310000
1.2e-10	-1.96e-08	-3347010000
1.2e-10	-1.964e-08	-3334780000
1.2e-10	-1.968e-08	-3322620000
1.2e-10	-1.972e-08	-3310520000
1.2e-10	-1.976e-08	-3298480000
[truncated: 500,005+ more rows]

## Sheet: Extended Fig. 1c
Extended Data Figure 1c	Spatial distributions of the stress σ13 calculated with parameters FL = 3 μN and R = 20 nm
x (nm)	z (nm)	σ13 (GPa)
0	0	0
0	-4e-11	0
0	-8e-11	0
0	-1.2e-10	0
0	-1.6e-10	0
0	-2e-10	0
0	-2.4e-10	0
0	-2.8e-10	0
0	-3.2e-10	0
0	-3.6e-10	0
0	-4e-10	0
0	-4.4e-10	0
0	-4.8e-10	0
0	-5.2e-10	0
0	-5.6e-10	0
0	-6e-10	0
0	-6.4e-10	0
0	-6.8e-10	0
0	-7.2e-10	0
0	-7.6e-10	0
0	-8e-10	0
0	-8.4e-10	0
0	-8.8e-10	0
0	-9.2e-10	0
0	-9.6e-10	0
0	-1e-09	0
0	-1.04e-09	0
0	-1.08e-09	0
0	-1.12e-09	0
0	-1.16e-09	0
0	-1.2e-09	0
0	-1.24e-09	0
0	-1.28e-09	0
0	-1.32e-09	0
0	-1.36e-09	0
0	-1.4e-09	0
0	-1.44e-09	0
0	-1.48e-09	0
0	-1.52e-09	0
0	-1.56e-09	0
0	-1.6e-09	0
0	-1.64e-09	0
0	-1.68e-09	0
0	-1.72e-09	0
0	-1.76e-09	0
0	-1.8e-09	0
0	-1.84e-09	0
0	-1.88e-09	0
0	-1.92e-09	0
0	-1.96e-09	0
0	-2e-09	0
0	-2.04e-09	0
0	-2.08e-09	0
0	-2.12e-09	0
0	-2.16e-09	0
0	-2.2e-09	0
0	-2.24e-09	0
0	-2.28e-09	0
0	-2.32e-09	0
0	-2.36e-09	0
0	-2.4e-09	0
0	-2.44e-09	0
0	-2.48e-09	0
0	-2.52e-09	0
0	-2.56e-09	0
0	-2.6e-09	0
0	-2.64e-09	0
0	-2.68e-09	0
0	-2.72e-09	0
0	-2.76e-09	0
0	-2.8e-09	0
0	-2.84e-09	0
0	-2.88e-09	0
0	-2.92e-09	0
0	-2.96e-09	0
0	-3e-09	0
0	-3.04e-09	0
0	-3.08e-09	0
0	-3.12e-09	0
0	-3.16e-09	0
0	-3.2e-09	0
0	-3.24e-09	0
0	-3.28e-09	0
0	-3.32e-09	0
0	-3.36e-09	0
0	-3.4e-09	0
0	-3.44e-09	0
0	-3.48e-09	0
0	-3.52e-09	0
0	-3.56e-09	0
0	-3.6e-09	0
0	-3.64e-09	0
0	-3.68e-09	0
0	-3.72e-09	0
0	-3.76e-09	0
0	-3.8e-09	0
0	-3.84e-09	0
0	-3.88e-09	0
0	-3.92e-09	0
0	-3.96e-09	0
0	-4e-09	0
0	-4.04e-09	0
0	-4.08e-09	0
0	-4.12e-09	0
0	-4.16e-09	0
0	-4.2e-09	0
0	-4.24e-09	0
0	-4.28e-09	0
0	-4.32e-09	0
0	-4.36e-09	0
0	-4.4e-09	0
0	-4.44e-09	0
0	-4.48e-09	0
0	-4.52e-09	0
0	-4.56e-09	0
0	-4.6e-09	0
0	-4.64e-09	0
0	-4.68e-09	0
0	-4.72e-09	0
0	-4.76e-09	0
0	-4.8e-09	0
0	-4.84e-09	0
0	-4.88e-09	0
0	-4.92e-09	0
0	-4.96e-09	0
0	-5e-09	0
0	-5.04e-09	0
0	-5.08e-09	0
0	-5.12e-09	0
0	-5.16e-09	0
0	-5.2e-09	0
0	-5.24e-09	0
0	-5.28e-09	0
0	-5.32e-09	0
0	-5.36e-09	0
0	-5.4e-09	0
0	-5.44e-09	0
0	-5.48e-09	0
0	-5.52e-09	0
0	-5.56e-09	0
0	-5.6e-09	0
0	-5.64e-09	0
0	-5.68e-09	0
0	-5.72e-09	0
0	-5.76e-09	0
0	-5.8e-09	0
0	-5.84e-09	0
0	-5.88e-09	0
0	-5.92e-09	0
0	-5.96e-09	0
0	-6e-09	0
0	-6.04e-09	0
0	-6.08e-09	0
0	-6.12e-09	0
0	-6.16e-09	0
0	-6.2e-09	0
0	-6.24e-09	0
0	-6.28e-09	0
0	-6.32e-09	0
0	-6.36e-09	0
0	-6.4e-09	0
0	-6.44e-09	0
0	-6.48e-09	0
0	-6.52e-09	0
0	-6.56e-09	0
0	-6.6e-09	0
0	-6.64e-09	0
0	-6.68e-09	0
0	-6.72e-09	0
0	-6.76e-09	0
0	-6.8e-09	0
0	-6.84e-09	0
0	-6.88e-09	0
0	-6.92e-09	0
0	-6.96e-09	0
0	-7e-09	0
0	-7.04e-09	0
0	-7.08e-09	0
0	-7.12e-09	0
0	-7.16e-09	0
0	-7.2e-09	0
0	-7.24e-09	0
0	-7.28e-09	0
0	-7.32e-09	0
0	-7.36e-09	0
0	-7.4e-09	0
0	-7.44e-09	0
0	-7.48e-09	0
0	-7.52e-09	0
0	-7.56e-09	0
0	-7.6e-09	0
0	-7.64e-09	0
0	-7.68e-09	0
0	-7.72e-09	0
0	-7.76e-09	0
0	-7.8e-09	0
0	-7.84e-09	0
0	-7.88e-09	0
0	-7.92e-09	0
0	-7.96e-09	0
0	-8e-09	0
0	-8.04e-09	0
0	-8.08e-09	0
0	-8.12e-09	0
0	-8.16e-09	0
0	-8.2e-09	0
0	-8.24e-09	0
0	-8.28e-09	0
0	-8.32e-09	0
0	-8.36e-09	0
0	-8.4e-09	0
0	-8.44e-09	0
0	-8.48e-09	0
0	-8.52e-09	0
0	-8.56e-09	0
0	-8.6e-09	0
0	-8.64e-09	0
0	-8.68e-09	0
0	-8.72e-09	0
0	-8.76e-09	0
0	-8.8e-09	0
0	-8.84e-09	0
0	-8.88e-09	0
0	-8.92e-09	0
0	-8.96e-09	0
0	-9e-09	0
0	-9.04e-09	0
0	-9.08e-09	0
0	-9.12e-09	0
0	-9.16e-09	0
0	-9.2e-09	0
0	-9.24e-09	0
0	-9.28e-09	0
0	-9.32e-09	0
0	-9.36e-09	0
0	-9.4e-09	0
0	-9.44e-09	0
0	-9.48e-09	0
0	-9.52e-09	0
0	-9.56e-09	0
0	-9.6e-09	0
0	-9.64e-09	0
0	-9.68e-09	0
0	-9.72e-09	0
0	-9.76e-09	0
0	-9.8e-09	0
0	-9.84e-09	0
0	-9.88e-09	0
0	-9.92e-09	0
0	-9.96e-09	0
0	-1e-08	0
0	-1.004e-08	0
0	-1.008e-08	0
0	-1.012e-08	0
0	-1.016e-08	0
0	-1.02e-08	0
0	-1.024e-08	0
0	-1.028e-08	0
0	-1.032e-08	0
0	-1.036e-08	0
0	-1.04e-08	0
0	-1.044e-08	0
0	-1.048e-08	0
0	-1.052e-08	0
0	-1.056e-08	0
0	-1.06e-08	0
0	-1.064e-08	0
0	-1.068e-08	0
0	-1.072e-08	0
0	-1.076e-08	0
0	-1.08e-08	0
0	-1.084e-08	0
0	-1.088e-08	0
0	-1.092e-08	0
0	-1.096e-08	0
0	-1.1e-08	0
0	-1.104e-08	0
0	-1.108e-08	0
0	-1.112e-08	0
0	-1.116e-08	0
0	-1.12e-08	0
0	-1.124e-08	0
0	-1.128e-08	0
0	-1.132e-08	0
0	-1.136e-08	0
0	-1.14e-08	0
0	-1.144e-08	0
0	-1.148e-08	0
0	-1.152e-08	0
0	-1.156e-08	0
0	-1.16e-08	0
0	-1.164e-08	0
0	-1.168e-08	0
0	-1.172e-08	0
0	-1.176e-08	0
0	-1.18e-08	0
0	-1.184e-08	0
0	-1.188e-08	0
0	-1.192e-08	0
0	-1.196e-08	0
0	-1.2e-08	0
0	-1.204e-08	0
0	-1.208e-08	0
0	-1.212e-08	0
0	-1.216e-08	0
0	-1.22e-08	0
0	-1.224e-08	0
0	-1.228e-08	0
0	-1.232e-08	0
0	-1.236e-08	0
0	-1.24e-08	0
0	-1.244e-08	0
0	-1.248e-08	0
0	-1.252e-08	0
0	-1.256e-08	0
0	-1.26e-08	0
0	-1.264e-08	0
0	-1.268e-08	0
0	-1.272e-08	0
0	-1.276e-08	0
0	-1.28e-08	0
0	-1.284e-08	0
0	-1.288e-08	0
0	-1.292e-08	0
0	-1.296e-08	0
0	-1.3e-08	0
0	-1.304e-08	0
0	-1.308e-08	0
0	-1.312e-08	0
0	-1.316e-08	0
0	-1.32e-08	0
0	-1.324e-08	0
0	-1.328e-08	0
0	-1.332e-08	0
0	-1.336e-08	0
0	-1.34e-08	0
0	-1.344e-08	0
0	-1.348e-08	0
0	-1.352e-08	0
0	-1.356e-08	0
0	-1.36e-08	0
0	-1.364e-08	0
0	-1.368e-08	0
0	-1.372e-08	0
0	-1.376e-08	0
0	-1.38e-08	0
0	-1.384e-08	0
0	-1.388e-08	0
0	-1.392e-08	0
0	-1.396e-08	0
0	-1.4e-08	0
0	-1.404e-08	0
0	-1.408e-08	0
0	-1.412e-08	0
0	-1.416e-08	0
0	-1.42e-08	0
0	-1.424e-08	0
0	-1.428e-08	0
0	-1.432e-08	0
0	-1.436e-08	0
0	-1.44e-08	0
0	-1.444e-08	0
0	-1.448e-08	0
0	-1.452e-08	0
0	-1.456e-08	0
0	-1.46e-08	0
0	-1.464e-08	0
0	-1.468e-08	0
0	-1.472e-08	0
0	-1.476e-08	0
0	-1.48e-08	0
0	-1.484e-08	0
0	-1.488e-08	0
0	-1.492e-08	0
0	-1.496e-08	0
0	-1.5e-08	0
0	-1.504e-08	0
0	-1.508e-08	0
0	-1.512e-08	0
0	-1.516e-08	0
0	-1.52e-08	0
0	-1.524e-08	0
0	-1.528e-08	0
0	-1.532e-08	0
0	-1.536e-08	0
0	-1.54e-08	0
0	-1.544e-08	0
0	-1.548e-08	0
0	-1.552e-08	0
0	-1.556e-08	0
0	-1.56e-08	0
0	-1.564e-08	0
0	-1.568e-08	0
0	-1.572e-08	0
0	-1.576e-08	0
0	-1.58e-08	0
0	-1.584e-08	0
0	-1.588e-08	0
0	-1.592e-08	0
0	-1.596e-08	0
0	-1.6e-08	0
0	-1.604e-08	0
0	-1.608e-08	0
0	-1.612e-08	0
0	-1.616e-08	0
0	-1.62e-08	0
0	-1.624e-08	0
0	-1.628e-08	0
0	-1.632e-08	0
0	-1.636e-08	0
0	-1.64e-08	0
0	-1.644e-08	0
0	-1.648e-08	0
0	-1.652e-08	0
0	-1.656e-08	0
0	-1.66e-08	0
0	-1.664e-08	0
0	-1.668e-08	0
0	-1.672e-08	0
0	-1.676e-08	0
0	-1.68e-08	0
0	-1.684e-08	0
0	-1.688e-08	0
0	-1.692e-08	0
0	-1.696e-08	0
0	-1.7e-08	0
0	-1.704e-08	0
0	-1.708e-08	0
0	-1.712e-08	0
0	-1.716e-08	0
0	-1.72e-08	0
0	-1.724e-08	0
0	-1.728e-08	0
0	-1.732e-08	0
0	-1.736e-08	0
0	-1.74e-08	0
0	-1.744e-08	0
0	-1.748e-08	0
0	-1.752e-08	0
0	-1.756e-08	0
0	-1.76e-08	0
0	-1.764e-08	0
0	-1.768e-08	0
0	-1.772e-08	0
0	-1.776e-08	0
0	-1.78e-08	0
0	-1.784e-08	0
0	-1.788e-08	0
0	-1.792e-08	0
0	-1.796e-08	0
0	-1.8e-08	0
0	-1.804e-08	0
0	-1.808e-08	0
0	-1.812e-08	0
0	-1.816e-08	0
0	-1.82e-08	0
0	-1.824e-08	0
0	-1.828e-08	0
0	-1.832e-08	0
0	-1.836e-08	0
0	-1.84e-08	0
0	-1.844e-08	0
0	-1.848e-08	0
0	-1.852e-08	0
0	-1.856e-08	0
0	-1.86e-08	0
0	-1.864e-08	0
0	-1.868e-08	0
0	-1.872e-08	0
0	-1.876e-08	0
0	-1.88e-08	0
0	-1.884e-08	0
0	-1.888e-08	0
0	-1.892e-08	0
0	-1.896e-08	0
0	-1.9e-08	0
0	-1.904e-08	0
0	-1.908e-08	0
0	-1.912e-08	0
0	-1.916e-08	0
0	-1.92e-08	0
0	-1.924e-08	0
0	-1.928e-08	0
0	-1.932e-08	0
0	-1.936e-08	0
0	-1.94e-08	0
0	-1.944e-08	0
0	-1.948e-08	0
0	-1.952e-08	0
0	-1.956e-08	0
0	-1.96e-08	0
0	-1.964e-08	0
0	-1.968e-08	0
0	-1.972e-08	0
0	-1.976e-08	0
0	-1.98e-08	0
0	-1.984e-08	0
0	-1.988e-08	0
0	-1.992e-08	0
0	-1.996e-08	0
0	-2e-08	0
4e-11	0	--
4e-11	-4e-11	1.19627e+06
4e-11	-8e-11	2.39202e+06
4e-11	-1.2e-10	3.58672e+06
4e-11	-1.6e-10	4.77985e+06
4e-11	-2e-10	5.97088e+06
4e-11	-2.4e-10	7.15931e+06
4e-11	-2.8e-10	8.3446e+06
4e-11	-3.2e-10	9.52625e+06
4e-11	-3.6e-10	10703800
4e-11	-4e-10	11876600
4e-11	-4.4e-10	13044300
4e-11	-4.8e-10	14206400
4e-11	-5.2e-10	15362300
4e-11	-5.6e-10	16511600
4e-11	-6e-10	17653800
4e-11	-6.4e-10	18788400
4e-11	-6.8e-10	19915100
4e-11	-7.2e-10	21033300
4e-11	-7.6e-10	22142500
4e-11	-8e-10	23242500
4e-11	-8.4e-10	24332700
4e-11	-8.8e-10	25412700
4e-11	-9.2e-10	26482100
4e-11	-9.6e-10	27540600
4e-11	-1e-09	28587700
4e-11	-1.04e-09	29623100
4e-11	-1.08e-09	30646500
4e-11	-1.12e-09	31657400
4e-11	-1.16e-09	32655600
4e-11	-1.2e-09	33640700
4e-11	-1.24e-09	34612400
4e-11	-1.28e-09	35570500
4e-11	-1.32e-09	36514600
4e-11	-1.36e-09	37444500
4e-11	-1.4e-09	38359900
4e-11	-1.44e-09	39260600
4e-11	-1.48e-09	40146300
4e-11	-1.52e-09	41016900
4e-11	-1.56e-09	41872000
4e-11	-1.6e-09	42711600
4e-11	-1.64e-09	43535500
4e-11	-1.68e-09	44343500
4e-11	-1.72e-09	45135400
4e-11	-1.76e-09	45911100
4e-11	-1.8e-09	46670400
4e-11	-1.84e-09	47413400
4e-11	-1.88e-09	48139800
4e-11	-1.92e-09	48849600
4e-11	-1.96e-09	49542700
4e-11	-2e-09	50219000
4e-11	-2.04e-09	50878600
4e-11	-2.08e-09	51521300
4e-11	-2.12e-09	52147100
4e-11	-2.16e-09	52756000
4e-11	-2.2e-09	53348100
4e-11	-2.24e-09	53923300
4e-11	-2.28e-09	54481600
4e-11	-2.32e-09	55023200
4e-11	-2.36e-09	55547900
4e-11	-2.4e-09	56055900
4e-11	-2.44e-09	56547200
4e-11	-2.48e-09	57021900
4e-11	-2.52e-09	57480100
4e-11	-2.56e-09	57921800
4e-11	-2.6e-09	58347200
4e-11	-2.64e-09	58756400
4e-11	-2.68e-09	59149400
4e-11	-2.72e-09	59526400
4e-11	-2.76e-09	59887600
4e-11	-2.8e-09	60233000
4e-11	-2.84e-09	60562800
4e-11	-2.88e-09	60877200
4e-11	-2.92e-09	61176200
4e-11	-2.96e-09	61460100
4e-11	-3e-09	61729100
4e-11	-3.04e-09	61983300
4e-11	-3.08e-09	62222800
4e-11	-3.12e-09	62447900
4e-11	-3.16e-09	62658700
4e-11	-3.2e-09	62855500
4e-11	-3.24e-09	63038400
4e-11	-3.28e-09	63207600
4e-11	-3.32e-09	63363400
4e-11	-3.36e-09	63505900
4e-11	-3.4e-09	63635300
4e-11	-3.44e-09	63751900
4e-11	-3.48e-09	63855800
4e-11	-3.52e-09	63947300
4e-11	-3.56e-09	64026600
4e-11	-3.6e-09	64093800
4e-11	-3.64e-09	64149300
4e-11	-3.68e-09	64193300
4e-11	-3.72e-09	64225900
4e-11	-3.76e-09	64247300
4e-11	-3.8e-09	64257900
4e-11	-3.84e-09	64257800
4e-11	-3.88e-09	64247200
4e-11	-3.92e-09	64226400
4e-11	-3.96e-09	64195600
4e-11	-4e-09	64155000
4e-11	-4.04e-09	64104800
4e-11	-4.08e-09	64045300
4e-11	-4.12e-09	63976600
4e-11	-4.16e-09	63899000
4e-11	-4.2e-09	63812700
4e-11	-4.24e-09	63717900
4e-11	-4.28e-09	63614800
4e-11	-4.32e-09	63503700
4e-11	-4.36e-09	63384700
4e-11	-4.4e-09	63258100
4e-11	-4.44e-09	63124000
4e-11	-4.48e-09	62982700
4e-11	-4.52e-09	62834400
4e-11	-4.56e-09	62679200
4e-11	-4.6e-09	62517400
4e-11	-4.64e-09	62349200
4e-11	-4.68e-09	62174700
4e-11	-4.72e-09	61994200
4e-11	-4.76e-09	61807800
4e-11	-4.8e-09	61615700
4e-11	-4.84e-09	61418100
4e-11	-4.88e-09	61215300
4e-11	-4.92e-09	61007200
4e-11	-4.96e-09	60794300
4e-11	-5e-09	60576500
4e-11	-5.04e-09	60354100
4e-11	-5.08e-09	60127300
4e-11	-5.12e-09	59896200
4e-11	-5.16e-09	59661000
4e-11	-5.2e-09	59421800
4e-11	-5.24e-09	59178800
4e-11	-5.28e-09	58932100
4e-11	-5.32e-09	58682000
4e-11	-5.36e-09	58428500
4e-11	-5.4e-09	58171700
4e-11	-5.44e-09	57912000
4e-11	-5.48e-09	57649200
4e-11	-5.52e-09	57383700
4e-11	-5.56e-09	57115600
4e-11	-5.6e-09	56844900
4e-11	-5.64e-09	56571800
4e-11	-5.68e-09	56296400
4e-11	-5.72e-09	56018900
4e-11	-5.76e-09	55739300
4e-11	-5.8e-09	55457900
4e-11	-5.84e-09	55174600
4e-11	-5.88e-09	54889600
4e-11	-5.92e-09	54603100
4e-11	-5.96e-09	54315100
4e-11	-6e-09	54025700
4e-11	-6.04e-09	53735100
4e-11	-6.08e-09	53443300
4e-11	-6.12e-09	53150400
4e-11	-6.16e-09	52856600
4e-11	-6.2e-09	52561800
4e-11	-6.24e-09	52266300
4e-11	-6.28e-09	51970100
4e-11	-6.32e-09	51673200
4e-11	-6.36e-09	51375800
4e-11	-6.4e-09	51077900
4e-11	-6.44e-09	50779700
4e-11	-6.48e-09	50481100
4e-11	-6.52e-09	50182300
4e-11	-6.56e-09	49883300
4e-11	-6.6e-09	49584300
4e-11	-6.64e-09	49285200
4e-11	-6.68e-09	48986200
4e-11	-6.72e-09	48687200
4e-11	-6.76e-09	48388500
4e-11	-6.8e-09	48089900
4e-11	-6.84e-09	47791600
4e-11	-6.88e-09	47493700
4e-11	-6.92e-09	47196200
4e-11	-6.96e-09	46899100
4e-11	-7e-09	46602500
4e-11	-7.04e-09	46306400
4e-11	-7.08e-09	46011000
4e-11	-7.12e-09	45716100
4e-11	-7.16e-09	45422000
4e-11	-7.2e-09	45128600
4e-11	-7.24e-09	44835900
4e-11	-7.28e-09	44544100
4e-11	-7.32e-09	44253100
4e-11	-7.36e-09	43962900
4e-11	-7.4e-09	43673700
4e-11	-7.44e-09	43385400
4e-11	-7.48e-09	43098200
4e-11	-7.52e-09	42811900
4e-11	-7.56e-09	42526700
4e-11	-7.6e-09	42242500
4e-11	-7.64e-09	41959500
4e-11	-7.68e-09	41677500
4e-11	-7.72e-09	41396800
4e-11	-7.76e-09	41117200
4e-11	-7.8e-09	40838800
4e-11	-7.84e-09	40561600
4e-11	-7.88e-09	40285700
4e-11	-7.92e-09	40011000
4e-11	-7.96e-09	39737700
4e-11	-8e-09	39465600
4e-11	-8.04e-09	39194800
4e-11	-8.08e-09	38925400
4e-11	-8.12e-09	38657400
4e-11	-8.16e-09	38390700
4e-11	-8.2e-09	38125300
4e-11	-8.24e-09	37861400
4e-11	-8.28e-09	37598900
4e-11	-8.32e-09	37337800
4e-11	-8.36e-09	37078100
4e-11	-8.4e-09	36819900
4e-11	-8.44e-09	36563100
4e-11	-8.48e-09	36307800
4e-11	-8.52e-09	36054000
4e-11	-8.56e-09	35801600
4e-11	-8.6e-09	35550700
4e-11	-8.64e-09	35301300
4e-11	-8.68e-09	35053300
4e-11	-8.72e-09	34806900
4e-11	-8.76e-09	34562000
4e-11	-8.8e-09	34318600
4e-11	-8.84e-09	34076700
4e-11	-8.88e-09	33836300
4e-11	-8.92e-09	33597400
4e-11	-8.96e-09	33360000
4e-11	-9e-09	33124200
4e-11	-9.04e-09	32889900
4e-11	-9.08e-09	32657100
4e-11	-9.12e-09	32425800
4e-11	-9.16e-09	32196100
4e-11	-9.2e-09	31967800
4e-11	-9.24e-09	31741100
4e-11	-9.28e-09	31515900
4e-11	-9.32e-09	31292300
4e-11	-9.36e-09	31070100
4e-11	-9.4e-09	30849500
4e-11	-9.44e-09	30630400
4e-11	-9.48e-09	30412700
4e-11	-9.52e-09	30196600
4e-11	-9.56e-09	29982000
4e-11	-9.6e-09	29768900
4e-11	-9.64e-09	29557300
4e-11	-9.68e-09	29347200
4e-11	-9.72e-09	29138600
4e-11	-9.76e-09	28931500
4e-11	-9.8e-09	28725800
4e-11	-9.84e-09	28521600
4e-11	-9.88e-09	28318900
4e-11	-9.92e-09	28117700
4e-11	-9.96e-09	27917900
4e-11	-1e-08	27719500
4e-11	-1.004e-08	27522600
4e-11	-1.008e-08	27327200
4e-11	-1.012e-08	27133200
4e-11	-1.016e-08	26940600
4e-11	-1.02e-08	26749500
4e-11	-1.024e-08	26559700
4e-11	-1.028e-08	26371400
4e-11	-1.032e-08	26184500
4e-11	-1.036e-08	25998900
4e-11	-1.04e-08	25814800
4e-11	-1.044e-08	25632000
4e-11	-1.048e-08	25450600
4e-11	-1.052e-08	25270600
4e-11	-1.056e-08	25092000
4e-11	-1.06e-08	24914700
4e-11	-1.064e-08	24738700
4e-11	-1.068e-08	24564100
4e-11	-1.072e-08	24390800
4e-11	-1.076e-08	24218900
4e-11	-1.08e-08	24048200
4e-11	-1.084e-08	23878900
4e-11	-1.088e-08	23710800
4e-11	-1.092e-08	23544100
4e-11	-1.096e-08	23378600
4e-11	-1.1e-08	23214400
4e-11	-1.104e-08	23051500
4e-11	-1.108e-08	22889900
4e-11	-1.112e-08	22729500
4e-11	-1.116e-08	22570300
4e-11	-1.12e-08	22412400
4e-11	-1.124e-08	22255700
4e-11	-1.128e-08	22100200
4e-11	-1.132e-08	21945900
4e-11	-1.136e-08	21792900
4e-11	-1.14e-08	21641000
4e-11	-1.144e-08	21490300
4e-11	-1.148e-08	21340800
4e-11	-1.152e-08	21192500
4e-11	-1.156e-08	21045300
4e-11	-1.16e-08	20899300
4e-11	-1.164e-08	20754400
4e-11	-1.168e-08	20610600
4e-11	-1.172e-08	20468000
4e-11	-1.176e-08	20326600
4e-11	-1.18e-08	20186200
4e-11	-1.184e-08	20046900
4e-11	-1.188e-08	19908700
4e-11	-1.192e-08	19771700
4e-11	-1.196e-08	19635600
4e-11	-1.2e-08	19500700
4e-11	-1.204e-08	19366800
4e-11	-1.208e-08	19234000
4e-11	-1.212e-08	19102300
4e-11	-1.216e-08	18971600
4e-11	-1.22e-08	18841900
4e-11	-1.224e-08	18713200
4e-11	-1.228e-08	18585500
4e-11	-1.232e-08	18458900
4e-11	-1.236e-08	18333300
4e-11	-1.24e-08	18208600
4e-11	-1.244e-08	18085000
4e-11	-1.248e-08	17962300
4e-11	-1.252e-08	17840600
4e-11	-1.256e-08	17719800
4e-11	-1.26e-08	17600000
4e-11	-1.264e-08	17481200
4e-11	-1.268e-08	17363300
4e-11	-1.272e-08	17246300
4e-11	-1.276e-08	17130300
4e-11	-1.28e-08	17015100
4e-11	-1.284e-08	16900900
4e-11	-1.288e-08	16787600
4e-11	-1.292e-08	16675200
4e-11	-1.296e-08	16563600
4e-11	-1.3e-08	16453000
4e-11	-1.304e-08	16343200
4e-11	-1.308e-08	16234300
4e-11	-1.312e-08	16126200
4e-11	-1.316e-08	16019000
4e-11	-1.32e-08	15912700
4e-11	-1.324e-08	15807100
4e-11	-1.328e-08	15702500
4e-11	-1.332e-08	15598600
4e-11	-1.336e-08	15495500
4e-11	-1.34e-08	15393300
4e-11	-1.344e-08	15291900
4e-11	-1.348e-08	15191300
4e-11	-1.352e-08	15091400
4e-11	-1.356e-08	14992400
4e-11	-1.36e-08	14894100
4e-11	-1.364e-08	14796600
4e-11	-1.368e-08	14699900
4e-11	-1.372e-08	14603900
4e-11	-1.376e-08	14508700
4e-11	-1.38e-08	14414200
4e-11	-1.384e-08	14320400
4e-11	-1.388e-08	14227400
4e-11	-1.392e-08	14135100
4e-11	-1.396e-08	14043600
4e-11	-1.4e-08	13952700
4e-11	-1.404e-08	13862600
4e-11	-1.408e-08	13773200
4e-11	-1.412e-08	13684500
4e-11	-1.416e-08	13596400
4e-11	-1.42e-08	13509100
4e-11	-1.424e-08	13422400
4e-11	-1.428e-08	13336400
4e-11	-1.432e-08	13251100
4e-11	-1.436e-08	13166400
4e-11	-1.44e-08	13082400
4e-11	-1.444e-08	12999000
4e-11	-1.448e-08	12916300
4e-11	-1.452e-08	12834200
4e-11	-1.456e-08	12752800
4e-11	-1.46e-08	12672000
4e-11	-1.464e-08	12591800
4e-11	-1.468e-08	12512200
4e-11	-1.472e-08	12433300
4e-11	-1.476e-08	12354900
4e-11	-1.48e-08	12277200
4e-11	-1.484e-08	12200100
4e-11	-1.488e-08	12123500
4e-11	-1.492e-08	12047600
4e-11	-1.496e-08	11972200
4e-11	-1.5e-08	11897400
4e-11	-1.504e-08	11823100
4e-11	-1.508e-08	11749500
4e-11	-1.512e-08	11676400
4e-11	-1.516e-08	11603900
4e-11	-1.52e-08	11531900
4e-11	-1.524e-08	11460400
4e-11	-1.528e-08	11389600
4e-11	-1.532e-08	11319200
4e-11	-1.536e-08	11249400
4e-11	-1.54e-08	11180100
4e-11	-1.544e-08	11111300
4e-11	-1.548e-08	11043100
4e-11	-1.552e-08	10975400
4e-11	-1.556e-08	10908200
4e-11	-1.56e-08	10841500
4e-11	-1.564e-08	10775300
4e-11	-1.568e-08	10709600
4e-11	-1.572e-08	10644400
4e-11	-1.576e-08	10579700
4e-11	-1.58e-08	10515500
4e-11	-1.584e-08	10451700
4e-11	-1.588e-08	10388500
4e-11	-1.592e-08	10325700
4e-11	-1.596e-08	10263400
4e-11	-1.6e-08	10201500
4e-11	-1.604e-08	10140100
4e-11	-1.608e-08	10079200
4e-11	-1.612e-08	10018700
4e-11	-1.616e-08	9.95872e+06
4e-11	-1.62e-08	9.89915e+06
4e-11	-1.624e-08	9.84002e+06
4e-11	-1.628e-08	9.78132e+06
4e-11	-1.632e-08	9.72307e+06
4e-11	-1.636e-08	9.66524e+06
4e-11	-1.64e-08	9.60785e+06
4e-11	-1.644e-08	9.55088e+06
4e-11	-1.648e-08	9.49433e+06
4e-11	-1.652e-08	9.4382e+06
4e-11	-1.656e-08	9.38248e+06
4e-11	-1.66e-08	9.32717e+06
4e-11	-1.664e-08	9.27227e+06
4e-11	-1.668e-08	9.21778e+06
4e-11	-1.672e-08	9.16368e+06
4e-11	-1.676e-08	9.10998e+06
4e-11	-1.68e-08	9.05668e+06
4e-11	-1.684e-08	9.00376e+06
4e-11	-1.688e-08	8.95123e+06
4e-11	-1.692e-08	8.89909e+06
4e-11	-1.696e-08	8.84732e+06
4e-11	-1.7e-08	8.79594e+06
4e-11	-1.704e-08	8.74492e+06
4e-11	-1.708e-08	8.69428e+06
4e-11	-1.712e-08	8.644e+06
4e-11	-1.716e-08	8.59409e+06
4e-11	-1.72e-08	8.54455e+06
4e-11	-1.724e-08	8.49536e+06
4e-11	-1.728e-08	8.44652e+06
4e-11	-1.732e-08	8.39804e+06
4e-11	-1.736e-08	8.34991e+06
4e-11	-1.74e-08	8.30212e+06
4e-11	-1.744e-08	8.25468e+06
4e-11	-1.748e-08	8.20758e+06
4e-11	-1.752e-08	8.16082e+06
4e-11	-1.756e-08	8.11439e+06
4e-11	-1.76e-08	8.06829e+06
4e-11	-1.764e-08	8.02253e+06
4e-11	-1.768e-08	7.97709e+06
4e-11	-1.772e-08	7.93197e+06
4e-11	-1.776e-08	7.88718e+06
4e-11	-1.78e-08	7.84271e+06
4e-11	-1.784e-08	7.79855e+06
4e-11	-1.788e-08	7.7547e+06
4e-11	-1.792e-08	7.71117e+06
4e-11	-1.796e-08	7.66795e+06
4e-11	-1.8e-08	7.62503e+06
4e-11	-1.804e-08	7.58241e+06
4e-11	-1.808e-08	7.5401e+06
4e-11	-1.812e-08	7.49808e+06
4e-11	-1.816e-08	7.45636e+06
4e-11	-1.82e-08	7.41493e+06
4e-11	-1.824e-08	7.3738e+06
4e-11	-1.828e-08	7.33295e+06
4e-11	-1.832e-08	7.29239e+06
4e-11	-1.836e-08	7.25211e+06
4e-11	-1.84e-08	7.21211e+06
4e-11	-1.844e-08	7.1724e+06
4e-11	-1.848e-08	7.13296e+06
4e-11	-1.852e-08	7.09379e+06
4e-11	-1.856e-08	7.0549e+06
4e-11	-1.86e-08	7.01628e+06
4e-11	-1.864e-08	6.97792e+06
4e-11	-1.868e-08	6.93984e+06
4e-11	-1.872e-08	6.90201e+06
4e-11	-1.876e-08	6.86445e+06
4e-11	-1.88e-08	6.82714e+06
4e-11	-1.884e-08	6.7901e+06
4e-11	-1.888e-08	6.75331e+06
4e-11	-1.892e-08	6.71677e+06
4e-11	-1.896e-08	6.68048e+06
4e-11	-1.9e-08	6.64444e+06
4e-11	-1.904e-08	6.60865e+06
4e-11	-1.908e-08	6.5731e+06
4e-11	-1.912e-08	6.5378e+06
4e-11	-1.916e-08	6.50274e+06
4e-11	-1.92e-08	6.46792e+06
4e-11	-1.924e-08	6.43333e+06
4e-11	-1.928e-08	6.39898e+06
4e-11	-1.932e-08	6.36486e+06
4e-11	-1.936e-08	6.33098e+06
4e-11	-1.94e-08	6.29732e+06
4e-11	-1.944e-08	6.26389e+06
4e-11	-1.948e-08	6.23069e+06
4e-11	-1.952e-08	6.19771e+06
4e-11	-1.956e-08	6.16496e+06
4e-11	-1.96e-08	6.13242e+06
4e-11	-1.964e-08	6.10011e+06
4e-11	-1.968e-08	6.06801e+06
4e-11	-1.972e-08	6.03613e+06
4e-11	-1.976e-08	6.00446e+06
4e-11	-1.98e-08	5.973e+06
4e-11	-1.984e-08	5.94175e+06
4e-11	-1.988e-08	5.91071e+06
4e-11	-1.992e-08	5.87988e+06
4e-11	-1.996e-08	5.84925e+06
4e-11	-2e-08	5.81883e+06
8e-11	0	--
8e-11	-4e-11	2.39268e+06
8e-11	-8e-11	4.7843e+06
8e-11	-1.2e-10	7.17383e+06
8e-11	-1.6e-10	9.56022e+06
8e-11	-2e-10	11942400
8e-11	-2.4e-10	14319400
8e-11	-2.8e-10	16690100
8e-11	-3.2e-10	19053500
8e-11	-3.6e-10	21408700
8e-11	-4e-10	23754500
8e-11	-4.4e-10	26090000
8e-11	-4.8e-10	28414200
8e-11	-5.2e-10	30726200
8e-11	-5.6e-10	33024900
8e-11	-6e-10	35309400
8e-11	-6.4e-10	37578800
8e-11	-6.8e-10	39832200
8e-11	-7.2e-10	42068700
8e-11	-7.6e-10	44287300
8e-11	-8e-10	46487300
8e-11	-8.4e-10	48667700
8e-11	-8.8e-10	50827800
8e-11	-9.2e-10	52966700
8e-11	-9.6e-10	55083700
8e-11	-1e-09	57178100
8e-11	-1.04e-09	59248900
8e-11	-1.08e-09	61295700
8e-11	-1.12e-09	63317600
8e-11	-1.16e-09	65314000
8e-11	-1.2e-09	67284300
8e-11	-1.24e-09	69227800
8e-11	-1.28e-09	71143900
8e-11	-1.32e-09	73032200
8e-11	-1.36e-09	74892000
8e-11	-1.4e-09	76722800
8e-11	-1.44e-09	78524100
8e-11	-1.48e-09	80295600
8e-11	-1.52e-09	82036700
8e-11	-1.56e-09	83747000
8e-11	-1.6e-09	85426200
8e-11	-1.64e-09	87073900
8e-11	-1.68e-09	88689800
8e-11	-1.72e-09	90273600
8e-11	-1.76e-09	91825000
8e-11	-1.8e-09	93343700
8e-11	-1.84e-09	94829500
8e-11	-1.88e-09	96282300
8e-11	-1.92e-09	97701800
8e-11	-1.96e-09	99087900
8e-11	-2e-09	100441000
8e-11	-2.04e-09	101760000
8e-11	-2.08e-09	103045000
8e-11	-2.12e-09	104296000
8e-11	-2.16e-09	105514000
8e-11	-2.2e-09	106698000
8e-11	-2.24e-09	107849000
8e-11	-2.28e-09	108965000
8e-11	-2.32e-09	110048000
8e-11	-2.36e-09	111097000
8e-11	-2.4e-09	112113000
8e-11	-2.44e-09	113096000
8e-11	-2.48e-09	114045000
8e-11	-2.52e-09	114961000
8e-11	-2.56e-09	115845000
8e-11	-2.6e-09	116695000
8e-11	-2.64e-09	117514000
8e-11	-2.68e-09	118300000
8e-11	-2.72e-09	119054000
8e-11	-2.76e-09	119776000
8e-11	-2.8e-09	120466000
8e-11	-2.84e-09	121126000
8e-11	-2.88e-09	121755000
8e-11	-2.92e-09	122353000
8e-11	-2.96e-09	122920000
8e-11	-3e-09	123458000
8e-11	-3.04e-09	123966000
8e-11	-3.08e-09	124445000
8e-11	-3.12e-09	124895000
8e-11	-3.16e-09	125317000
8e-11	-3.2e-09	125710000
8e-11	-3.24e-09	126076000
8e-11	-3.28e-09	126414000
8e-11	-3.32e-09	126726000
8e-11	-3.36e-09	127010000
8e-11	-3.4e-09	127269000
8e-11	-3.44e-09	127502000
8e-11	-3.48e-09	127710000
8e-11	-3.52e-09	127893000
8e-11	-3.56e-09	128051000
8e-11	-3.6e-09	128186000
8e-11	-3.64e-09	128297000
8e-11	-3.68e-09	128384000
8e-11	-3.72e-09	128449000
8e-11	-3.76e-09	128492000
8e-11	-3.8e-09	128513000
8e-11	-3.84e-09	128513000
8e-11	-3.88e-09	128492000
8e-11	-3.92e-09	128450000
8e-11	-3.96e-09	128388000
8e-11	-4e-09	128307000
8e-11	-4.04e-09	128206000
8e-11	-4.08e-09	128087000
8e-11	-4.12e-09	127950000
8e-11	-4.16e-09	127794000
8e-11	-4.2e-09	127622000
8e-11	-4.24e-09	127432000
8e-11	-4.28e-09	127226000
8e-11	-4.32e-09	127004000
8e-11	-4.36e-09	126765000
8e-11	-4.4e-09	126512000
8e-11	-4.44e-09	126244000
8e-11	-4.48e-09	125961000
8e-11	-4.52e-09	125665000
8e-11	-4.56e-09	125354000
8e-11	-4.6e-09	125030000
8e-11	-4.64e-09	124694000
8e-11	-4.68e-09	124345000
8e-11	-4.72e-09	123984000
8e-11	-4.76e-09	123611000
8e-11	-4.8e-09	123227000
8e-11	-4.84e-09	122831000
8e-11	-4.88e-09	122426000
8e-11	-4.92e-09	122010000
8e-11	-4.96e-09	121584000
8e-11	-5e-09	121148000
8e-11	-5.04e-09	120703000
8e-11	-5.08e-09	120250000
8e-11	-5.12e-09	119787000
8e-11	-5.16e-09	119317000
8e-11	-5.2e-09	118838000
8e-11	-5.24e-09	118352000
8e-11	-5.28e-09	117859000
8e-11	-5.32e-09	117359000
8e-11	-5.36e-09	116852000
8e-11	-5.4e-09	116338000
8e-11	-5.44e-09	115819000
8e-11	-5.48e-09	115293000
8e-11	-5.52e-09	114762000
8e-11	-5.56e-09	114226000
8e-11	-5.6e-09	113684000
8e-11	-5.64e-09	113138000
8e-11	-5.68e-09	112587000
8e-11	-5.72e-09	112032000
8e-11	-5.76e-09	111473000
8e-11	-5.8e-09	110910000
8e-11	-5.84e-09	110344000
8e-11	-5.88e-09	109774000
8e-11	-5.92e-09	109201000
8e-11	-5.96e-09	108625000
8e-11	-6e-09	108046000
8e-11	-6.04e-09	107465000
8e-11	-6.08e-09	106881000
8e-11	-6.12e-09	106295000
8e-11	-6.16e-09	105708000
8e-11	-6.2e-09	105118000
8e-11	-6.24e-09	104527000
8e-11	-6.28e-09	103935000
8e-11	-6.32e-09	103341000
8e-11	-6.36e-09	102746000
8e-11	-6.4e-09	102150000
8e-11	-6.44e-09	101554000
8e-11	-6.48e-09	100957000
8e-11	-6.52e-09	100359000
8e-11	-6.56e-09	99761200
8e-11	-6.6e-09	99163100
8e-11	-6.64e-09	98565000
8e-11	-6.68e-09	97966900
8e-11	-6.72e-09	97369100
8e-11	-6.76e-09	96771500
8e-11	-6.8e-09	96174500
8e-11	-6.84e-09	95578000
8e-11	-6.88e-09	94982100
8e-11	-6.92e-09	94387100
8e-11	-6.96e-09	93792900
8e-11	-7e-09	93199700
8e-11	-7.04e-09	92607600
8e-11	-7.08e-09	92016700
8e-11	-7.12e-09	91427100
8e-11	-7.16e-09	90838800
8e-11	-7.2e-09	90252000
8e-11	-7.24e-09	89666700
8e-11	-7.28e-09	89083100
8e-11	-7.32e-09	88501100
8e-11	-7.36e-09	87920800
8e-11	-7.4e-09	87342400
8e-11	-7.44e-09	86765900
8e-11	-7.48e-09	86191400
8e-11	-7.52e-09	85618900
8e-11	-7.56e-09	85048500
8e-11	-7.6e-09	84480200
8e-11	-7.64e-09	83914100
8e-11	-7.68e-09	83350300
8e-11	-7.72e-09	82788800
8e-11	-7.76e-09	82229700
8e-11	-7.8e-09	81672900
8e-11	-7.84e-09	81118600
8e-11	-7.88e-09	80566800
8e-11	-7.92e-09	80017500
8e-11	-7.96e-09	79470800
8e-11	-8e-09	78926700
8e-11	-8.04e-09	78385200
8e-11	-8.08e-09	77846400
8e-11	-8.12e-09	77310300
8e-11	-8.16e-09	76776900
8e-11	-8.2e-09	76246300
8e-11	-8.24e-09	75718500
8e-11	-8.28e-09	75193500
8e-11	-8.32e-09	74671400
8e-11	-8.36e-09	74152100
8e-11	-8.4e-09	73635600
8e-11	-8.44e-09	73122100
8e-11	-8.48e-09	72611500
8e-11	-8.52e-09	72103800
8e-11	-8.56e-09	71599100
8e-11	-8.6e-09	71097300
8e-11	-8.64e-09	70598500
8e-11	-8.68e-09	70102700
8e-11	-8.72e-09	69609900
8e-11	-8.76e-09	69120100
8e-11	-8.8e-09	68633300
8e-11	-8.84e-09	68149500
8e-11	-8.88e-09	67668800
8e-11	-8.92e-09	67191000
8e-11	-8.96e-09	66716300
8e-11	-9e-09	66244700
8e-11	-9.04e-09	65776100
8e-11	-9.08e-09	65310500
8e-11	-9.12e-09	64848000
8e-11	-9.16e-09	64388600
8e-11	-9.2e-09	63932100
8e-11	-9.24e-09	63478700
8e-11	-9.28e-09	63028400
8e-11	-9.32e-09	62581100
8e-11	-9.36e-09	62136800
8e-11	-9.4e-09	61695600
8e-11	-9.44e-09	61257400
8e-11	-9.48e-09	60822200
8e-11	-9.52e-09	60390000
8e-11	-9.56e-09	59960800
8e-11	-9.6e-09	59534600
8e-11	-9.64e-09	59111500
8e-11	-9.68e-09	58691300
8e-11	-9.72e-09	58274100
8e-11	-9.76e-09	57859800
8e-11	-9.8e-09	57448500
8e-11	-9.84e-09	57040200
8e-11	-9.88e-09	56634800
8e-11	-9.92e-09	56232300
8e-11	-9.96e-09	55832800
8e-11	-1e-08	55436100
8e-11	-1.004e-08	55042400
8e-11	-1.008e-08	54651500
8e-11	-1.012e-08	54263500
8e-11	-1.016e-08	53878400
8e-11	-1.02e-08	53496100
8e-11	-1.024e-08	53116600
8e-11	-1.028e-08	52740000
8e-11	-1.032e-08	52366200
8e-11	-1.036e-08	51995200
8e-11	-1.04e-08	51626900
8e-11	-1.044e-08	51261400
8e-11	-1.048e-08	50898700
8e-11	-1.052e-08	50538700
8e-11	-1.056e-08	50181400
8e-11	-1.06e-08	49826800
8e-11	-1.064e-08	49474900
8e-11	-1.068e-08	49125700
8e-11	-1.072e-08	48779200
8e-11	-1.076e-08	48435300
8e-11	-1.08e-08	48094000
8e-11	-1.084e-08	47755400
8e-11	-1.088e-08	47419300
8e-11	-1.092e-08	47085800
8e-11	-1.096e-08	46754900
8e-11	-1.1e-08	46426600
8e-11	-1.104e-08	46100800
8e-11	-1.108e-08	45777500
8e-11	-1.112e-08	45456700
8e-11	-1.116e-08	45138400
8e-11	-1.12e-08	44822600
8e-11	-1.124e-08	44509200
8e-11	-1.128e-08	44198200
8e-11	-1.132e-08	43889700
8e-11	-1.136e-08	43583600
8e-11	-1.14e-08	43279900
8e-11	-1.144e-08	42978500
8e-11	-1.148e-08	42679500
8e-11	-1.152e-08	42382900
8e-11	-1.156e-08	42088600
8e-11	-1.16e-08	41796500
8e-11	-1.164e-08	41506800
8e-11	-1.168e-08	41219400
8e-11	-1.172e-08	40934200
8e-11	-1.176e-08	40651200
8e-11	-1.18e-08	40370500
8e-11	-1.184e-08	40091900
8e-11	-1.188e-08	39815600
8e-11	-1.192e-08	39541500
8e-11	-1.196e-08	39269500
8e-11	-1.2e-08	38999600
8e-11	-1.204e-08	38731900
8e-11	-1.208e-08	38466300
8e-11	-1.212e-08	38202800
8e-11	-1.216e-08	37941400
8e-11	-1.22e-08	37682000
8e-11	-1.224e-08	37424700
8e-11	-1.228e-08	37169400
8e-11	-1.232e-08	36916200
8e-11	-1.236e-08	36664900
8e-11	-1.24e-08	36415600
8e-11	-1.244e-08	36168300
8e-11	-1.248e-08	35923000
8e-11	-1.252e-08	35679600
8e-11	-1.256e-08	35438100
8e-11	-1.26e-08	35198500
8e-11	-1.264e-08	34960800
8e-11	-1.268e-08	34725000
8e-11	-1.272e-08	34491100
8e-11	-1.276e-08	34259000
8e-11	-1.28e-08	34028800
8e-11	-1.284e-08	33800300
8e-11	-1.288e-08	33573700
8e-11	-1.292e-08	33348900
8e-11	-1.296e-08	33125800
8e-11	-1.3e-08	32904500
8e-11	-1.304e-08	32685000
8e-11	-1.308e-08	32467200
8e-11	-1.312e-08	32251100
8e-11	-1.316e-08	32036700
8e-11	-1.32e-08	31824000
8e-11	-1.324e-08	31613000
8e-11	-1.328e-08	31403600
8e-11	-1.332e-08	31195900
8e-11	-1.336e-08	30989800
8e-11	-1.34e-08	30785400
8e-11	-1.344e-08	30582500
8e-11	-1.348e-08	30381300
8e-11	-1.352e-08	30181600
8e-11	-1.356e-08	29983500
8e-11	-1.36e-08	29787000
8e-11	-1.364e-08	29592000
8e-11	-1.368e-08	29398500
8e-11	-1.372e-08	29206600
8e-11	-1.376e-08	29016100
8e-11	-1.38e-08	28827200
8e-11	-1.384e-08	28639700
8e-11	-1.388e-08	28453700
8e-11	-1.392e-08	28269200
8e-11	-1.396e-08	28086100
8e-11	-1.4e-08	27904400
8e-11	-1.404e-08	27724200
8e-11	-1.408e-08	27545300
8e-11	-1.412e-08	27367900
8e-11	-1.416e-08	27191800
8e-11	-1.42e-08	27017100
8e-11	-1.424e-08	26843800
8e-11	-1.428e-08	26671800
8e-11	-1.432e-08	26501100
8e-11	-1.436e-08	26331800
8e-11	-1.44e-08	26163800
8e-11	-1.444e-08	25997100
8e-11	-1.448e-08	25831600
8e-11	-1.452e-08	25667500
8e-11	-1.456e-08	25504600
8e-11	-1.46e-08	25343000
8e-11	-1.464e-08	25182700
8e-11	-1.468e-08	25023500
8e-11	-1.472e-08	24865700
8e-11	-1.476e-08	24709000
8e-11	-1.48e-08	24553500
8e-11	-1.484e-08	24399200
8e-11	-1.488e-08	24246100
8e-11	-1.492e-08	24094200
8e-11	-1.496e-08	23943500
8e-11	-1.5e-08	23793900
8e-11	-1.504e-08	23645400
8e-11	-1.508e-08	23498100
8e-11	-1.512e-08	23352000
8e-11	-1.516e-08	23206900
8e-11	-1.52e-08	23062900
8e-11	-1.524e-08	22920100
8e-11	-1.528e-08	22778300
8e-11	-1.532e-08	22637600
8e-11	-1.536e-08	22498000
8e-11	-1.54e-08	22359400
8e-11	-1.544e-08	22221900
8e-11	-1.548e-08	22085500
8e-11	-1.552e-08	21950000
8e-11	-1.556e-08	21815600
8e-11	-1.56e-08	21682200
8e-11	-1.564e-08	21549900
8e-11	-1.568e-08	21418500
8e-11	-1.572e-08	21288100
8e-11	-1.576e-08	21158700
8e-11	-1.58e-08	21030200
8e-11	-1.584e-08	20902800
8e-11	-1.588e-08	20776300
8e-11	-1.592e-08	20650700
8e-11	-1.596e-08	20526100
8e-11	-1.6e-08	20402400
8e-11	-1.604e-08	20279600
8e-11	-1.608e-08	20157800
8e-11	-1.612e-08	20036800
8e-11	-1.616e-08	19916800
8e-11	-1.62e-08	19797600
8e-11	-1.624e-08	19679400
8e-11	-1.628e-08	19562000
8e-11	-1.632e-08	19445500
8e-11	-1.636e-08	19329900
8e-11	-1.64e-08	19215100
8e-11	-1.644e-08	19101200
8e-11	-1.648e-08	18988100
8e-11	-1.652e-08	18875800
8e-11	-1.656e-08	18764400
8e-11	-1.66e-08	18653800
8e-11	-1.664e-08	18544000
8e-11	-1.668e-08	18435000
8e-11	-1.672e-08	18326800
8e-11	-1.676e-08	18219400
8e-11	-1.68e-08	18112800
8e-11	-1.684e-08	18007000
8e-11	-1.688e-08	17901900
8e-11	-1.692e-08	17797600
8e-11	-1.696e-08	17694100
8e-11	-1.7e-08	17591300
8e-11	-1.704e-08	17489300
8e-11	-1.708e-08	17388000
8e-11	-1.712e-08	17287500
8e-11	-1.716e-08	17187700
8e-11	-1.72e-08	17088600
8e-11	-1.724e-08	16990200
8e-11	-1.728e-08	16892500
8e-11	-1.732e-08	16795600
8e-11	-1.736e-08	16699300
8e-11	-1.74e-08	16603800
8e-11	-1.744e-08	16508900
8e-11	-1.748e-08	16414700
8e-11	-1.752e-08	16321200
8e-11	-1.756e-08	16228300
8e-11	-1.76e-08	16136100
8e-11	-1.764e-08	16044600
8e-11	-1.768e-08	15953700
8e-11	-1.772e-08	15863500
8e-11	-1.776e-08	15773900
8e-11	-1.78e-08	15685000
8e-11	-1.784e-08	15596700
8e-11	-1.788e-08	15509000
8e-11	-1.792e-08	15421900
8e-11	-1.796e-08	15335500
8e-11	-1.8e-08	15249600
8e-11	-1.804e-08	15164400
8e-11	-1.808e-08	15079800
8e-11	-1.812e-08	14995700
8e-11	-1.816e-08	14912300
8e-11	-1.82e-08	14829500
8e-11	-1.824e-08	14747200
8e-11	-1.828e-08	14665500
8e-11	-1.832e-08	14584400
8e-11	-1.836e-08	14503800
8e-11	-1.84e-08	14423800
8e-11	-1.844e-08	14344400
8e-11	-1.848e-08	14265500
8e-11	-1.852e-08	14187200
8e-11	-1.856e-08	14109400
8e-11	-1.86e-08	14032200
8e-11	-1.864e-08	13955500
8e-11	-1.868e-08	13879300
8e-11	-1.872e-08	13803700
8e-11	-1.876e-08	13728500
8e-11	-1.88e-08	13653900
8e-11	-1.884e-08	13579800
8e-11	-1.888e-08	13506300
8e-11	-1.892e-08	13433200
8e-11	-1.896e-08	13360600
8e-11	-1.9e-08	13288500
8e-11	-1.904e-08	13217000
8e-11	-1.908e-08	13145900
8e-11	-1.912e-08	13075300
8e-11	-1.916e-08	13005100
8e-11	-1.92e-08	12935500
8e-11	-1.924e-08	12866300
8e-11	-1.928e-08	12797600
8e-11	-1.932e-08	12729400
8e-11	-1.936e-08	12661600
8e-11	-1.94e-08	12594300
8e-11	-1.944e-08	12527500
8e-11	-1.948e-08	12461100
8e-11	-1.952e-08	12395100
8e-11	-1.956e-08	12329600
8e-11	-1.96e-08	12264500
8e-11	-1.964e-08	12199900
8e-11	-1.968e-08	12135700
8e-11	-1.972e-08	12072000
8e-11	-1.976e-08	12008600
8e-11	-1.98e-08	11945700
8e-11	-1.984e-08	11883200
8e-11	-1.988e-08	11821100
8e-11	-1.992e-08	11759500
8e-11	-1.996e-08	11698200
8e-11	-2e-08	11637400
1.2e-10	0	--
1.2e-10	-4e-11	3.58934e+06
1.2e-10	-8e-11	7.17711e+06
1.2e-10	-1.2e-10	10761700
1.2e-10	-1.6e-10	14341600
1.2e-10	-2e-10	17915300
1.2e-10	-2.4e-10	21481000
1.2e-10	-2.8e-10	25037400
1.2e-10	-3.2e-10	28582900
1.2e-10	-3.6e-10	32115900
1.2e-10	-4e-10	35634900
1.2e-10	-4.4e-10	39138500
1.2e-10	-4.8e-10	42625100
1.2e-10	-5.2e-10	46093300
1.2e-10	-5.6e-10	49541600
1.2e-10	-6e-10	52968700
1.2e-10	-6.4e-10	56373000
1.2e-10	-6.8e-10	59753400
1.2e-10	-7.2e-10	63108300
1.2e-10	-7.6e-10	66436500
1.2e-10	-8e-10	69736600
1.2e-10	-8.4e-10	73007500
1.2e-10	-8.8e-10	76247800
1.2e-10	-9.2e-10	79456400
1.2e-10	-9.6e-10	82632100
1.2e-10	-1e-09	85773700
1.2e-10	-1.04e-09	88880200
1.2e-10	-1.08e-09	91950400
1.2e-10	-1.12e-09	94983400
1.2e-10	-1.16e-09	97978100
1.2e-10	-1.2e-09	100934000
1.2e-10	-1.24e-09	103849000
1.2e-10	-1.28e-09	106723000
1.2e-10	-1.32e-09	109556000
1.2e-10	-1.36e-09	112345000
1.2e-10	-1.4e-09	115092000
1.2e-10	-1.44e-09	117794000
1.2e-10	-1.48e-09	120451000
1.2e-10	-1.52e-09	123063000
1.2e-10	-1.56e-09	125628000
1.2e-10	-1.6e-09	128147000
1.2e-10	-1.64e-09	130618000
1.2e-10	-1.68e-09	133042000
1.2e-10	-1.72e-09	135418000
1.2e-10	-1.76e-09	137745000
1.2e-10	-1.8e-09	140022000
1.2e-10	-1.84e-09	142251000
1.2e-10	-1.88e-09	144430000
1.2e-10	-1.92e-09	146559000
1.2e-10	-1.96e-09	148638000
1.2e-10	-2e-09	150667000
1.2e-10	-2.04e-09	152645000
1.2e-10	-2.08e-09	154573000
1.2e-10	-2.12e-09	156450000
1.2e-10	-2.16e-09	158277000
1.2e-10	-2.2e-09	160053000
1.2e-10	-2.24e-09	161778000
1.2e-10	-2.28e-09	163453000
1.2e-10	-2.32e-09	165077000
1.2e-10	-2.36e-09	166651000
1.2e-10	-2.4e-09	168174000
1.2e-10	-2.44e-09	169648000
1.2e-10	-2.48e-09	171071000
1.2e-10	-2.52e-09	172445000
1.2e-10	-2.56e-09	173770000
1.2e-10	-2.6e-09	175046000
1.2e-10	-2.64e-09	176273000
1.2e-10	-2.68e-09	177452000
1.2e-10	-2.72e-09	178582000
1.2e-10	-2.76e-09	179665000
1.2e-10	-2.8e-09	180701000
1.2e-10	-2.84e-09	181690000
1.2e-10	-2.88e-09	182632000
1.2e-10	-2.92e-09	183529000
1.2e-10	-2.96e-09	184380000
1.2e-10	-3e-09	185187000
1.2e-10	-3.04e-09	185949000
1.2e-10	-3.08e-09	186667000
1.2e-10	-3.12e-09	187342000
1.2e-10	-3.16e-09	187974000
1.2e-10	-3.2e-09	188563000
1.2e-10	-3.24e-09	189112000
1.2e-10	-3.28e-09	189619000
1.2e-10	-3.32e-09	190086000
1.2e-10	-3.36e-09	190513000
1.2e-10	-3.4e-09	190900000
1.2e-10	-3.44e-09	191249000
1.2e-10	-3.48e-09	191561000
1.2e-10	-3.52e-09	191835000
1.2e-10	-3.56e-09	192072000
1.2e-10	-3.6e-09	192273000
1.2e-10	-3.64e-09	192439000
1.2e-10	-3.68e-09	192571000
1.2e-10	-3.72e-09	192668000
1.2e-10	-3.76e-09	192732000
1.2e-10	-3.8e-09	192763000
1.2e-10	-3.84e-09	192763000
1.2e-10	-3.88e-09	192730000
1.2e-10	-3.92e-09	192668000
1.2e-10	-3.96e-09	192575000
1.2e-10	-4e-09	192453000
1.2e-10	-4.04e-09	192302000
1.2e-10	-4.08e-09	192123000
1.2e-10	-4.12e-09	191916000
1.2e-10	-4.16e-09	191683000
1.2e-10	-4.2e-09	191424000
1.2e-10	-4.24e-09	191139000
1.2e-10	-4.28e-09	190829000
1.2e-10	-4.32e-09	190496000
1.2e-10	-4.36e-09	190138000
1.2e-10	-4.4e-09	189758000
1.2e-10	-4.44e-09	189356000
1.2e-10	-4.48e-09	188931000
1.2e-10	-4.52e-09	188486000
1.2e-10	-4.56e-09	188020000
1.2e-10	-4.6e-09	187535000
1.2e-10	-4.64e-09	187030000
1.2e-10	-4.68e-09	186506000
1.2e-10	-4.72e-09	185964000
1.2e-10	-4.76e-09	185405000
1.2e-10	-4.8e-09	184828000
1.2e-10	-4.84e-09	184235000
1.2e-10	-4.88e-09	183626000
1.2e-10	-4.92e-09	183002000
1.2e-10	-4.96e-09	182363000
1.2e-10	-5e-09	181710000
1.2e-10	-5.04e-09	181042000
1.2e-10	-5.08e-09	180362000
1.2e-10	-5.12e-09	179668000
1.2e-10	-5.16e-09	178962000
1.2e-10	-5.2e-09	178245000
1.2e-10	-5.24e-09	177515000
1.2e-10	-5.28e-09	176775000
1.2e-10	-5.32e-09	176025000
1.2e-10	-5.36e-09	175264000
1.2e-10	-5.4e-09	174494000
1.2e-10	-5.44e-09	173714000
1.2e-10	-5.48e-09	172926000
1.2e-10	-5.52e-09	172129000
1.2e-10	-5.56e-09	171325000
1.2e-10	-5.6e-09	170513000
1.2e-10	-5.64e-09	169693000
1.2e-10	-5.68e-09	168867000
1.2e-10	-5.72e-09	168035000
1.2e-10	-5.76e-09	167196000
1.2e-10	-5.8e-09	166351000
1.2e-10	-5.84e-09	165502000
1.2e-10	-5.88e-09	164647000
1.2e-10	-5.92e-09	163787000
1.2e-10	-5.96e-09	162923000
1.2e-10	-6e-09	162055000
1.2e-10	-6.04e-09	161183000
1.2e-10	-6.08e-09	160308000
1.2e-10	-6.12e-09	159429000
1.2e-10	-6.16e-09	158548000
1.2e-10	-6.2e-09	157663000
1.2e-10	-6.24e-09	156777000
1.2e-10	-6.28e-09	155888000
1.2e-10	-6.32e-09	154997000
1.2e-10	-6.36e-09	154105000
1.2e-10	-6.4e-09	153212000
1.2e-10	-6.44e-09	152317000
1.2e-10	-6.48e-09	151421000
1.2e-10	-6.52e-09	150525000
1.2e-10	-6.56e-09	149628000
1.2e-10	-6.6e-09	148731000
1.2e-10	-6.64e-09	147834000
1.2e-10	-6.68e-09	146937000
1.2e-10	-6.72e-09	146040000
1.2e-10	-6.76e-09	145144000
1.2e-10	-6.8e-09	144248000
1.2e-10	-6.84e-09	143354000
1.2e-10	-6.88e-09	142460000
1.2e-10	-6.92e-09	141567000
1.2e-10	-6.96e-09	140676000
1.2e-10	-7e-09	139787000
1.2e-10	-7.04e-09	138898000
1.2e-10	-7.08e-09	138012000
1.2e-10	-7.12e-09	137128000
1.2e-10	-7.16e-09	136245000
1.2e-10	-7.2e-09	135365000
1.2e-10	-7.24e-09	134487000
1.2e-10	-7.28e-09	133612000
1.2e-10	-7.32e-09	132739000
1.2e-10	-7.36e-09	131869000
1.2e-10	-7.4e-09	131001000
1.2e-10	-7.44e-09	130137000
1.2e-10	-7.48e-09	129275000
1.2e-10	-7.52e-09	128416000
1.2e-10	-7.56e-09	127561000
1.2e-10	-7.6e-09	126708000
1.2e-10	-7.64e-09	125859000
1.2e-10	-7.68e-09	125014000
1.2e-10	-7.72e-09	124171000
1.2e-10	-7.76e-09	123333000
1.2e-10	-7.8e-09	122498000
1.2e-10	-7.84e-09	121666000
1.2e-10	-7.88e-09	120839000
1.2e-10	-7.92e-09	120015000
1.2e-10	-7.96e-09	119195000
1.2e-10	-8e-09	118379000
1.2e-10	-8.04e-09	117567000
1.2e-10	-8.08e-09	116758000
1.2e-10	-8.12e-09	115954000
1.2e-10	-8.16e-09	115154000
1.2e-10	-8.2e-09	114359000
1.2e-10	-8.24e-09	113567000
1.2e-10	-8.28e-09	112780000
1.2e-10	-8.32e-09	111996000
1.2e-10	-8.36e-09	111218000
1.2e-10	-8.4e-09	110443000
1.2e-10	-8.44e-09	109673000
1.2e-10	-8.48e-09	108907000
1.2e-10	-8.52e-09	108146000
1.2e-10	-8.56e-09	107389000
1.2e-10	-8.6e-09	106636000
1.2e-10	-8.64e-09	105888000
1.2e-10	-8.68e-09	105144000
1.2e-10	-8.72e-09	104405000
1.2e-10	-8.76e-09	103670000
1.2e-10	-8.8e-09	102940000
1.2e-10	-8.84e-09	102215000
1.2e-10	-8.88e-09	101494000
1.2e-10	-8.92e-09	100777000
1.2e-10	-8.96e-09	100065000
1.2e-10	-9e-09	99357800
1.2e-10	-9.04e-09	98655000
1.2e-10	-9.08e-09	97956700
1.2e-10	-9.12e-09	97263100
1.2e-10	-9.16e-09	96573900
1.2e-10	-9.2e-09	95889400
1.2e-10	-9.24e-09	95209400
1.2e-10	-9.28e-09	94533900
1.2e-10	-9.32e-09	93863000
1.2e-10	-9.36e-09	93196700
1.2e-10	-9.4e-09	92534900
1.2e-10	-9.44e-09	91877700
1.2e-10	-9.48e-09	91225000
1.2e-10	-9.52e-09	90576800
1.2e-10	-9.56e-09	89933100
1.2e-10	-9.6e-09	89293900
1.2e-10	-9.64e-09	88659200
1.2e-10	-9.68e-09	88029000
1.2e-10	-9.72e-09	87403200
1.2e-10	-9.76e-09	86782000
1.2e-10	-9.8e-09	86165100
1.2e-10	-9.84e-09	85552700
1.2e-10	-9.88e-09	84944600
1.2e-10	-9.92e-09	84341000
1.2e-10	-9.96e-09	83741700
1.2e-10	-1e-08	83146900
1.2e-10	-1.004e-08	82556300
1.2e-10	-1.008e-08	81970100
1.2e-10	-1.012e-08	81388100
1.2e-10	-1.016e-08	80810500
1.2e-10	-1.02e-08	80237200
1.2e-10	-1.024e-08	79668000
1.2e-10	-1.028e-08	79103200
1.2e-10	-1.032e-08	78542500
1.2e-10	-1.036e-08	77986000
1.2e-10	-1.04e-08	77433700
1.2e-10	-1.044e-08	76885500
1.2e-10	-1.048e-08	76341500
1.2e-10	-1.052e-08	75801500
1.2e-10	-1.056e-08	75265700
1.2e-10	-1.06e-08	74733900
1.2e-10	-1.064e-08	74206100
1.2e-10	-1.068e-08	73682400
1.2e-10	-1.072e-08	73162600
1.2e-10	-1.076e-08	72646800
1.2e-10	-1.08e-08	72135000
1.2e-10	-1.084e-08	71627100
1.2e-10	-1.088e-08	71123000
1.2e-10	-1.092e-08	70622900
1.2e-10	-1.096e-08	70126600
1.2e-10	-1.1e-08	69634100
1.2e-10	-1.104e-08	69145500
1.2e-10	-1.108e-08	68660600
1.2e-10	-1.112e-08	68179500
1.2e-10	-1.116e-08	67702100
1.2e-10	-1.12e-08	67228400
1.2e-10	-1.124e-08	66758300
1.2e-10	-1.128e-08	66292000
1.2e-10	-1.132e-08	65829300
1.2e-10	-1.136e-08	65370100
1.2e-10	-1.14e-08	64914600
1.2e-10	-1.144e-08	64462600
1.2e-10	-1.148e-08	64014200
1.2e-10	-1.152e-08	63569300
1.2e-10	-1.156e-08	63127800
1.2e-10	-1.16e-08	62689900
1.2e-10	-1.164e-08	62255300
1.2e-10	-1.168e-08	61824200
1.2e-10	-1.172e-08	61396400
1.2e-10	-1.176e-08	60972000
1.2e-10	-1.18e-08	60551000
1.2e-10	-1.184e-08	60133300
1.2e-10	-1.188e-08	59718800
1.2e-10	-1.192e-08	59307600
1.2e-10	-1.196e-08	58899700
1.2e-10	-1.2e-08	58495000
1.2e-10	-1.204e-08	58093400
1.2e-10	-1.208e-08	57695100
1.2e-10	-1.212e-08	57299900
1.2e-10	-1.216e-08	56907800
1.2e-10	-1.22e-08	56518800
1.2e-10	-1.224e-08	56132800
1.2e-10	-1.228e-08	55750000
1.2e-10	-1.232e-08	55370100
1.2e-10	-1.236e-08	54993300
1.2e-10	-1.24e-08	54619400
1.2e-10	-1.244e-08	54248500
1.2e-10	-1.248e-08	53880500
1.2e-10	-1.252e-08	53515400
1.2e-10	-1.256e-08	53153200
1.2e-10	-1.26e-08	52793900
1.2e-10	-1.264e-08	52437400
1.2e-10	-1.268e-08	52083800
1.2e-10	-1.272e-08	51732900
1.2e-10	-1.276e-08	51384800
1.2e-10	-1.28e-08	51039500
1.2e-10	-1.284e-08	50696900
1.2e-10	-1.288e-08	50357000
1.2e-10	-1.292e-08	50019800
1.2e-10	-1.296e-08	49685200
1.2e-10	-1.3e-08	49353300
1.2e-10	-1.304e-08	49024000
1.2e-10	-1.308e-08	48697300
1.2e-10	-1.312e-08	48373200
1.2e-10	-1.316e-08	48051700
1.2e-10	-1.32e-08	47732600
1.2e-10	-1.324e-08	47416100
1.2e-10	-1.328e-08	47102100
1.2e-10	-1.332e-08	46790600
1.2e-10	-1.336e-08	46481500
1.2e-10	-1.34e-08	46174900
1.2e-10	-1.344e-08	45870700
1.2e-10	-1.348e-08	45568800
1.2e-10	-1.352e-08	45269400
1.2e-10	-1.356e-08	44972200
1.2e-10	-1.36e-08	44677500
1.2e-10	-1.364e-08	44385000
1.2e-10	-1.368e-08	44094800
1.2e-10	-1.372e-08	43807000
1.2e-10	-1.376e-08	43521300
1.2e-10	-1.38e-08	43237900
1.2e-10	-1.384e-08	42956800
1.2e-10	-1.388e-08	42677800
1.2e-10	-1.392e-08	42401000
1.2e-10	-1.396e-08	42126400
1.2e-10	-1.4e-08	41853900
1.2e-10	-1.404e-08	41583500
1.2e-10	-1.408e-08	41315300
1.2e-10	-1.412e-08	41049100
1.2e-10	-1.416e-08	40785100
1.2e-10	-1.42e-08	40523000
1.2e-10	-1.424e-08	40263100
1.2e-10	-1.428e-08	40005100
1.2e-10	-1.432e-08	39749100
1.2e-10	-1.436e-08	39495200
1.2e-10	-1.44e-08	39243200
1.2e-10	-1.444e-08	38993100
1.2e-10	-1.448e-08	38745000
1.2e-10	-1.452e-08	38498900
1.2e-10	-1.456e-08	38254600
1.2e-10	-1.46e-08	38012200
1.2e-10	-1.464e-08	37771700
1.2e-10	-1.468e-08	37533000
1.2e-10	-1.472e-08	37296200
1.2e-10	-1.476e-08	37061200
1.2e-10	-1.48e-08	36828000
1.2e-10	-1.484e-08	36596600
1.2e-10	-1.488e-08	36367000
1.2e-10	-1.492e-08	36139200
1.2e-10	-1.496e-08	35913100
1.2e-10	-1.5e-08	35688700
1.2e-10	-1.504e-08	35466100
1.2e-10	-1.508e-08	35245100
1.2e-10	-1.512e-08	35025900
1.2e-10	-1.516e-08	34808300
1.2e-10	-1.52e-08	34592400
1.2e-10	-1.524e-08	34378100
1.2e-10	-1.528e-08	34165500
1.2e-10	-1.532e-08	33954400
1.2e-10	-1.536e-08	33745000
1.2e-10	-1.54e-08	33537200
1.2e-10	-1.544e-08	33331000
1.2e-10	-1.548e-08	33126300
1.2e-10	-1.552e-08	32923200
1.2e-10	-1.556e-08	32721600
1.2e-10	-1.56e-08	32521500
1.2e-10	-1.564e-08	32322900
1.2e-10	-1.568e-08	32125900
1.2e-10	-1.572e-08	31930300
1.2e-10	-1.576e-08	31736200
1.2e-10	-1.58e-08	31543600
1.2e-10	-1.584e-08	31352400
1.2e-10	-1.588e-08	31162600
1.2e-10	-1.592e-08	30974300
1.2e-10	-1.596e-08	30787400
1.2e-10	-1.6e-08	30601900
1.2e-10	-1.604e-08	30417700
1.2e-10	-1.608e-08	30235000
1.2e-10	-1.612e-08	30053600
1.2e-10	-1.616e-08	29873600
1.2e-10	-1.62e-08	29694900
1.2e-10	-1.624e-08	29517500
1.2e-10	-1.628e-08	29341400
1.2e-10	-1.632e-08	29166700
1.2e-10	-1.636e-08	28993300
1.2e-10	-1.64e-08	28821100
1.2e-10	-1.644e-08	28650200
1.2e-10	-1.648e-08	28480600
1.2e-10	-1.652e-08	28312200
1.2e-10	-1.656e-08	28145100
1.2e-10	-1.66e-08	27979200
1.2e-10	-1.664e-08	27814500
1.2e-10	-1.668e-08	27651000
1.2e-10	-1.672e-08	27488800
1.2e-10	-1.676e-08	27327700
1.2e-10	-1.68e-08	27167800
1.2e-10	-1.684e-08	27009100
1.2e-10	-1.688e-08	26851500
1.2e-10	-1.692e-08	26695100
1.2e-10	-1.696e-08	26539800
1.2e-10	-1.7e-08	26385700
1.2e-10	-1.704e-08	26232600
1.2e-10	-1.708e-08	26080700
1.2e-10	-1.712e-08	25929900
1.2e-10	-1.716e-08	25780200
1.2e-10	-1.72e-08	25631600
1.2e-10	-1.724e-08	25484000
1.2e-10	-1.728e-08	25337600
1.2e-10	-1.732e-08	25192100
1.2e-10	-1.736e-08	25047800
1.2e-10	-1.74e-08	24904400
1.2e-10	-1.744e-08	24762100
1.2e-10	-1.748e-08	24620800
1.2e-10	-1.752e-08	24480500
1.2e-10	-1.756e-08	24341300
1.2e-10	-1.76e-08	24203000
1.2e-10	-1.764e-08	24065700
1.2e-10	-1.768e-08	23929400
1.2e-10	-1.772e-08	23794100
1.2e-10	-1.776e-08	23659700
1.2e-10	-1.78e-08	23526300
1.2e-10	-1.784e-08	23393900
1.2e-10	-1.788e-08	23262400
1.2e-10	-1.792e-08	23131800
1.2e-10	-1.796e-08	23002100
1.2e-10	-1.8e-08	22873400
1.2e-10	-1.804e-08	22745500
1.2e-10	-1.808e-08	22618600
1.2e-10	-1.812e-08	22492600
1.2e-10	-1.816e-08	22367400
1.2e-10	-1.82e-08	22243200
1.2e-10	-1.824e-08	22119800
1.2e-10	-1.828e-08	21997200
1.2e-10	-1.832e-08	21875600
1.2e-10	-1.836e-08	21754800
1.2e-10	-1.84e-08	21634800
1.2e-10	-1.844e-08	21515600
1.2e-10	-1.848e-08	21397300
1.2e-10	-1.852e-08	21279900
1.2e-10	-1.856e-08	21163200
1.2e-10	-1.86e-08	21047300
1.2e-10	-1.864e-08	20932300
1.2e-10	-1.868e-08	20818000
1.2e-10	-1.872e-08	20704600
1.2e-10	-1.876e-08	20591900
1.2e-10	-1.88e-08	20480000
1.2e-10	-1.884e-08	20368900
1.2e-10	-1.888e-08	20258500
1.2e-10	-1.892e-08	20148900
1.2e-10	-1.896e-08	20040100
1.2e-10	-1.9e-08	19932000
1.2e-10	-1.904e-08	19824600
1.2e-10	-1.908e-08	19718000
1.2e-10	-1.912e-08	19612100
1.2e-10	-1.916e-08	19506900
1.2e-10	-1.92e-08	19402400
1.2e-10	-1.924e-08	19298700
1.2e-10	-1.928e-08	19195700
1.2e-10	-1.932e-08	19093300
1.2e-10	-1.936e-08	18991700
1.2e-10	-1.94e-08	18890700
1.2e-10	-1.944e-08	18790400
1.2e-10	-1.948e-08	18690800
1.2e-10	-1.952e-08	18591900
1.2e-10	-1.956e-08	18493700
1.2e-10	-1.96e-08	18396100
1.2e-10	-1.964e-08	18299100
1.2e-10	-1.968e-08	18202800
1.2e-10	-1.972e-08	18107200
1.2e-10	-1.976e-08	18012200
[truncated: 500,005+ more rows]

## Sheet: Extended Fig. 1d
Extended Data Figure 1d	Spatial distributions of the strain ε11 calculated with parameters FL = 3 μN and R = 20 nm
x (nm)	z (nm)	ε11
0	0	13410.5
0	-4e-11	-0.04425
0	-8e-11	-0.04256
0	-1.2e-10	-0.0409
0	-1.6e-10	-0.03926
0	-2e-10	-0.03765
0	-2.4e-10	-0.03605
0	-2.8e-10	-0.03448
0	-3.2e-10	-0.03294
0	-3.6e-10	-0.03141
0	-4e-10	-0.02991
0	-4.4e-10	-0.02843
0	-4.8e-10	-0.02698
0	-5.2e-10	-0.02554
0	-5.6e-10	-0.02413
0	-6e-10	-0.02274
0	-6.4e-10	-0.02138
0	-6.8e-10	-0.02003
0	-7.2e-10	-0.01871
0	-7.6e-10	-0.01741
0	-8e-10	-0.01614
0	-8.4e-10	-0.01488
0	-8.8e-10	-0.01365
0	-9.2e-10	-0.01244
0	-9.6e-10	-0.01125
0	-1e-09	-0.01008
0	-1.04e-09	-0.00893
0	-1.08e-09	-0.00781
0	-1.12e-09	-0.0067
0	-1.16e-09	-0.00562
0	-1.2e-09	-0.00455
0	-1.24e-09	-0.00351
0	-1.28e-09	-0.00249
0	-1.32e-09	-0.00148
0	-1.36e-09	-0.000499864
0	-1.4e-09	0.000463169
0	-1.44e-09	0.00141
0	-1.48e-09	0.00233
0	-1.52e-09	0.00324
0	-1.56e-09	0.00412
0	-1.6e-09	0.00499
0	-1.64e-09	0.00584
0	-1.68e-09	0.00667
0	-1.72e-09	0.00748
0	-1.76e-09	0.00827
0	-1.8e-09	0.00904
0	-1.84e-09	0.0098
0	-1.88e-09	0.01054
0	-1.92e-09	0.01127
0	-1.96e-09	0.01197
0	-2e-09	0.01266
0	-2.04e-09	0.01333
0	-2.08e-09	0.01399
0	-2.12e-09	0.01463
0	-2.16e-09	0.01525
0	-2.2e-09	0.01586
0	-2.24e-09	0.01645
0	-2.28e-09	0.01703
0	-2.32e-09	0.01759
0	-2.36e-09	0.01814
0	-2.4e-09	0.01867
0	-2.44e-09	0.01919
0	-2.48e-09	0.01969
0	-2.52e-09	0.02018
0	-2.56e-09	0.02066
0	-2.6e-09	0.02112
0	-2.64e-09	0.02157
0	-2.68e-09	0.022
0	-2.72e-09	0.02243
0	-2.76e-09	0.02283
0	-2.8e-09	0.02323
0	-2.84e-09	0.02362
0	-2.88e-09	0.02399
0	-2.92e-09	0.02435
0	-2.96e-09	0.0247
0	-3e-09	0.02504
0	-3.04e-09	0.02536
0	-3.08e-09	0.02568
0	-3.12e-09	0.02599
0	-3.16e-09	0.02628
0	-3.2e-09	0.02656
0	-3.24e-09	0.02684
0	-3.28e-09	0.0271
0	-3.32e-09	0.02735
0	-3.36e-09	0.0276
0	-3.4e-09	0.02783
0	-3.44e-09	0.02806
0	-3.48e-09	0.02827
0	-3.52e-09	0.02848
0	-3.56e-09	0.02868
0	-3.6e-09	0.02887
0	-3.64e-09	0.02905
0	-3.68e-09	0.02922
0	-3.72e-09	0.02938
0	-3.76e-09	0.02954
0	-3.8e-09	0.02969
0	-3.84e-09	0.02983
0	-3.88e-09	0.02997
0	-3.92e-09	0.03009
0	-3.96e-09	0.03021
0	-4e-09	0.03033
0	-4.04e-09	0.03043
0	-4.08e-09	0.03053
0	-4.12e-09	0.03063
0	-4.16e-09	0.03071
0	-4.2e-09	0.03079
0	-4.24e-09	0.03087
0	-4.28e-09	0.03094
0	-4.32e-09	0.031
0	-4.36e-09	0.03106
0	-4.4e-09	0.03111
0	-4.44e-09	0.03116
0	-4.48e-09	0.0312
0	-4.52e-09	0.03124
0	-4.56e-09	0.03127
0	-4.6e-09	0.0313
0	-4.64e-09	0.03132
0	-4.68e-09	0.03134
0	-4.72e-09	0.03135
0	-4.76e-09	0.03136
0	-4.8e-09	0.03137
0	-4.84e-09	0.03137
0	-4.88e-09	0.03137
0	-4.92e-09	0.03136
0	-4.96e-09	0.03135
0	-5e-09	0.03134
0	-5.04e-09	0.03132
0	-5.08e-09	0.0313
0	-5.12e-09	0.03128
0	-5.16e-09	0.03125
0	-5.2e-09	0.03122
0	-5.24e-09	0.03118
0	-5.28e-09	0.03115
0	-5.32e-09	0.03111
0	-5.36e-09	0.03106
0	-5.4e-09	0.03102
0	-5.44e-09	0.03097
0	-5.48e-09	0.03092
0	-5.52e-09	0.03087
0	-5.56e-09	0.03081
0	-5.6e-09	0.03076
0	-5.64e-09	0.0307
0	-5.68e-09	0.03063
0	-5.72e-09	0.03057
0	-5.76e-09	0.0305
0	-5.8e-09	0.03044
0	-5.84e-09	0.03037
0	-5.88e-09	0.03029
0	-5.92e-09	0.03022
0	-5.96e-09	0.03015
0	-6e-09	0.03007
0	-6.04e-09	0.02999
0	-6.08e-09	0.02991
0	-6.12e-09	0.02983
0	-6.16e-09	0.02975
0	-6.2e-09	0.02966
0	-6.24e-09	0.02958
0	-6.28e-09	0.02949
0	-6.32e-09	0.0294
0	-6.36e-09	0.02931
0	-6.4e-09	0.02922
0	-6.44e-09	0.02913
0	-6.48e-09	0.02904
0	-6.52e-09	0.02894
0	-6.56e-09	0.02885
0	-6.6e-09	0.02875
0	-6.64e-09	0.02866
0	-6.68e-09	0.02856
0	-6.72e-09	0.02846
0	-6.76e-09	0.02836
0	-6.8e-09	0.02826
0	-6.84e-09	0.02816
0	-6.88e-09	0.02806
0	-6.92e-09	0.02796
0	-6.96e-09	0.02786
0	-7e-09	0.02776
0	-7.04e-09	0.02766
0	-7.08e-09	0.02755
0	-7.12e-09	0.02745
0	-7.16e-09	0.02735
0	-7.2e-09	0.02724
0	-7.24e-09	0.02714
0	-7.28e-09	0.02703
0	-7.32e-09	0.02693
0	-7.36e-09	0.02682
0	-7.4e-09	0.02671
0	-7.44e-09	0.02661
0	-7.48e-09	0.0265
0	-7.52e-09	0.0264
0	-7.56e-09	0.02629
0	-7.6e-09	0.02618
0	-7.64e-09	0.02608
0	-7.68e-09	0.02597
0	-7.72e-09	0.02586
0	-7.76e-09	0.02575
0	-7.8e-09	0.02565
0	-7.84e-09	0.02554
0	-7.88e-09	0.02543
0	-7.92e-09	0.02533
0	-7.96e-09	0.02522
0	-8e-09	0.02511
0	-8.04e-09	0.025
0	-8.08e-09	0.0249
0	-8.12e-09	0.02479
0	-8.16e-09	0.02468
0	-8.2e-09	0.02458
0	-8.24e-09	0.02447
0	-8.28e-09	0.02436
0	-8.32e-09	0.02426
0	-8.36e-09	0.02415
0	-8.4e-09	0.02404
0	-8.44e-09	0.02394
0	-8.48e-09	0.02383
0	-8.52e-09	0.02373
0	-8.56e-09	0.02362
0	-8.6e-09	0.02352
0	-8.64e-09	0.02341
0	-8.68e-09	0.02331
0	-8.72e-09	0.0232
0	-8.76e-09	0.0231
0	-8.8e-09	0.023
0	-8.84e-09	0.02289
0	-8.88e-09	0.02279
0	-8.92e-09	0.02269
0	-8.96e-09	0.02258
0	-9e-09	0.02248
0	-9.04e-09	0.02238
0	-9.08e-09	0.02228
0	-9.12e-09	0.02218
0	-9.16e-09	0.02208
0	-9.2e-09	0.02198
0	-9.24e-09	0.02188
0	-9.28e-09	0.02178
0	-9.32e-09	0.02168
0	-9.36e-09	0.02158
0	-9.4e-09	0.02148
0	-9.44e-09	0.02138
0	-9.48e-09	0.02128
0	-9.52e-09	0.02118
0	-9.56e-09	0.02109
0	-9.6e-09	0.02099
0	-9.64e-09	0.02089
0	-9.68e-09	0.0208
0	-9.72e-09	0.0207
0	-9.76e-09	0.02061
0	-9.8e-09	0.02051
0	-9.84e-09	0.02042
0	-9.88e-09	0.02032
0	-9.92e-09	0.02023
0	-9.96e-09	0.02013
0	-1e-08	0.02004
0	-1.004e-08	0.01995
0	-1.008e-08	0.01986
0	-1.012e-08	0.01976
0	-1.016e-08	0.01967
0	-1.02e-08	0.01958
0	-1.024e-08	0.01949
0	-1.028e-08	0.0194
0	-1.032e-08	0.01931
0	-1.036e-08	0.01922
0	-1.04e-08	0.01913
0	-1.044e-08	0.01904
0	-1.048e-08	0.01896
0	-1.052e-08	0.01887
0	-1.056e-08	0.01878
0	-1.06e-08	0.01869
0	-1.064e-08	0.01861
0	-1.068e-08	0.01852
0	-1.072e-08	0.01844
0	-1.076e-08	0.01835
0	-1.08e-08	0.01827
0	-1.084e-08	0.01818
0	-1.088e-08	0.0181
0	-1.092e-08	0.01801
0	-1.096e-08	0.01793
0	-1.1e-08	0.01785
0	-1.104e-08	0.01777
0	-1.108e-08	0.01768
0	-1.112e-08	0.0176
0	-1.116e-08	0.01752
0	-1.12e-08	0.01744
0	-1.124e-08	0.01736
0	-1.128e-08	0.01728
0	-1.132e-08	0.0172
0	-1.136e-08	0.01712
0	-1.14e-08	0.01704
0	-1.144e-08	0.01697
0	-1.148e-08	0.01689
0	-1.152e-08	0.01681
0	-1.156e-08	0.01673
0	-1.16e-08	0.01666
0	-1.164e-08	0.01658
0	-1.168e-08	0.01651
0	-1.172e-08	0.01643
0	-1.176e-08	0.01636
0	-1.18e-08	0.01628
0	-1.184e-08	0.01621
0	-1.188e-08	0.01613
0	-1.192e-08	0.01606
0	-1.196e-08	0.01599
0	-1.2e-08	0.01592
0	-1.204e-08	0.01584
0	-1.208e-08	0.01577
0	-1.212e-08	0.0157
0	-1.216e-08	0.01563
0	-1.22e-08	0.01556
0	-1.224e-08	0.01549
0	-1.228e-08	0.01542
0	-1.232e-08	0.01535
0	-1.236e-08	0.01528
0	-1.24e-08	0.01521
0	-1.244e-08	0.01514
0	-1.248e-08	0.01507
0	-1.252e-08	0.01501
0	-1.256e-08	0.01494
0	-1.26e-08	0.01487
0	-1.264e-08	0.01481
0	-1.268e-08	0.01474
0	-1.272e-08	0.01467
0	-1.276e-08	0.01461
0	-1.28e-08	0.01454
0	-1.284e-08	0.01448
0	-1.288e-08	0.01442
0	-1.292e-08	0.01435
0	-1.296e-08	0.01429
0	-1.3e-08	0.01422
0	-1.304e-08	0.01416
0	-1.308e-08	0.0141
0	-1.312e-08	0.01404
0	-1.316e-08	0.01398
0	-1.32e-08	0.01391
0	-1.324e-08	0.01385
0	-1.328e-08	0.01379
0	-1.332e-08	0.01373
0	-1.336e-08	0.01367
0	-1.34e-08	0.01361
0	-1.344e-08	0.01355
0	-1.348e-08	0.01349
0	-1.352e-08	0.01343
0	-1.356e-08	0.01338
0	-1.36e-08	0.01332
0	-1.364e-08	0.01326
0	-1.368e-08	0.0132
0	-1.372e-08	0.01314
0	-1.376e-08	0.01309
0	-1.38e-08	0.01303
0	-1.384e-08	0.01298
0	-1.388e-08	0.01292
0	-1.392e-08	0.01286
0	-1.396e-08	0.01281
0	-1.4e-08	0.01275
0	-1.404e-08	0.0127
0	-1.408e-08	0.01264
0	-1.412e-08	0.01259
0	-1.416e-08	0.01254
0	-1.42e-08	0.01248
0	-1.424e-08	0.01243
0	-1.428e-08	0.01238
0	-1.432e-08	0.01232
0	-1.436e-08	0.01227
0	-1.44e-08	0.01222
0	-1.444e-08	0.01217
0	-1.448e-08	0.01212
0	-1.452e-08	0.01207
0	-1.456e-08	0.01201
0	-1.46e-08	0.01196
0	-1.464e-08	0.01191
0	-1.468e-08	0.01186
0	-1.472e-08	0.01181
0	-1.476e-08	0.01176
0	-1.48e-08	0.01172
0	-1.484e-08	0.01167
0	-1.488e-08	0.01162
0	-1.492e-08	0.01157
0	-1.496e-08	0.01152
0	-1.5e-08	0.01147
0	-1.504e-08	0.01143
0	-1.508e-08	0.01138
0	-1.512e-08	0.01133
0	-1.516e-08	0.01128
0	-1.52e-08	0.01124
0	-1.524e-08	0.01119
0	-1.528e-08	0.01115
0	-1.532e-08	0.0111
0	-1.536e-08	0.01105
0	-1.54e-08	0.01101
0	-1.544e-08	0.01096
0	-1.548e-08	0.01092
0	-1.552e-08	0.01087
0	-1.556e-08	0.01083
0	-1.56e-08	0.01079
0	-1.564e-08	0.01074
0	-1.568e-08	0.0107
0	-1.572e-08	0.01066
0	-1.576e-08	0.01061
0	-1.58e-08	0.01057
0	-1.584e-08	0.01053
0	-1.588e-08	0.01048
0	-1.592e-08	0.01044
0	-1.596e-08	0.0104
0	-1.6e-08	0.01036
0	-1.604e-08	0.01032
0	-1.608e-08	0.01028
0	-1.612e-08	0.01023
0	-1.616e-08	0.01019
0	-1.62e-08	0.01015
0	-1.624e-08	0.01011
0	-1.628e-08	0.01007
0	-1.632e-08	0.01003
0	-1.636e-08	0.00999
0	-1.64e-08	0.00995
0	-1.644e-08	0.00991
0	-1.648e-08	0.00988
0	-1.652e-08	0.00984
0	-1.656e-08	0.0098
0	-1.66e-08	0.00976
0	-1.664e-08	0.00972
0	-1.668e-08	0.00968
0	-1.672e-08	0.00964
0	-1.676e-08	0.00961
0	-1.68e-08	0.00957
0	-1.684e-08	0.00953
0	-1.688e-08	0.0095
0	-1.692e-08	0.00946
0	-1.696e-08	0.00942
0	-1.7e-08	0.00939
0	-1.704e-08	0.00935
0	-1.708e-08	0.00931
0	-1.712e-08	0.00928
0	-1.716e-08	0.00924
0	-1.72e-08	0.00921
0	-1.724e-08	0.00917
0	-1.728e-08	0.00914
0	-1.732e-08	0.0091
0	-1.736e-08	0.00907
0	-1.74e-08	0.00903
0	-1.744e-08	0.009
0	-1.748e-08	0.00896
0	-1.752e-08	0.00893
0	-1.756e-08	0.0089
0	-1.76e-08	0.00886
0	-1.764e-08	0.00883
0	-1.768e-08	0.00879
0	-1.772e-08	0.00876
0	-1.776e-08	0.00873
0	-1.78e-08	0.0087
0	-1.784e-08	0.00866
0	-1.788e-08	0.00863
0	-1.792e-08	0.0086
0	-1.796e-08	0.00857
0	-1.8e-08	0.00853
0	-1.804e-08	0.0085
0	-1.808e-08	0.00847
0	-1.812e-08	0.00844
0	-1.816e-08	0.00841
0	-1.82e-08	0.00838
0	-1.824e-08	0.00835
0	-1.828e-08	0.00832
0	-1.832e-08	0.00828
0	-1.836e-08	0.00825
0	-1.84e-08	0.00822
0	-1.844e-08	0.00819
0	-1.848e-08	0.00816
0	-1.852e-08	0.00813
0	-1.856e-08	0.0081
0	-1.86e-08	0.00807
0	-1.864e-08	0.00804
0	-1.868e-08	0.00802
0	-1.872e-08	0.00799
0	-1.876e-08	0.00796
0	-1.88e-08	0.00793
0	-1.884e-08	0.0079
0	-1.888e-08	0.00787
0	-1.892e-08	0.00784
0	-1.896e-08	0.00781
0	-1.9e-08	0.00779
0	-1.904e-08	0.00776
0	-1.908e-08	0.00773
0	-1.912e-08	0.0077
0	-1.916e-08	0.00768
0	-1.92e-08	0.00765
0	-1.924e-08	0.00762
0	-1.928e-08	0.00759
0	-1.932e-08	0.00757
0	-1.936e-08	0.00754
0	-1.94e-08	0.00751
0	-1.944e-08	0.00749
0	-1.948e-08	0.00746
0	-1.952e-08	0.00743
0	-1.956e-08	0.00741
0	-1.96e-08	0.00738
0	-1.964e-08	0.00736
0	-1.968e-08	0.00733
0	-1.972e-08	0.0073
0	-1.976e-08	0.00728
0	-1.98e-08	0.00725
0	-1.984e-08	0.00723
0	-1.988e-08	0.0072
0	-1.992e-08	0.00718
0	-1.996e-08	0.00715
0	-2e-08	0.00713
4e-11	0	838.158
4e-11	-4e-11	-0.04425
4e-11	-8e-11	-0.04256
4e-11	-1.2e-10	-0.0409
4e-11	-1.6e-10	-0.03926
4e-11	-2e-10	-0.03765
4e-11	-2.4e-10	-0.03605
4e-11	-2.8e-10	-0.03448
4e-11	-3.2e-10	-0.03293
4e-11	-3.6e-10	-0.03141
4e-11	-4e-10	-0.02991
4e-11	-4.4e-10	-0.02843
4e-11	-4.8e-10	-0.02697
4e-11	-5.2e-10	-0.02554
4e-11	-5.6e-10	-0.02413
4e-11	-6e-10	-0.02274
4e-11	-6.4e-10	-0.02138
4e-11	-6.8e-10	-0.02003
4e-11	-7.2e-10	-0.01871
4e-11	-7.6e-10	-0.01741
4e-11	-8e-10	-0.01614
4e-11	-8.4e-10	-0.01488
4e-11	-8.8e-10	-0.01365
4e-11	-9.2e-10	-0.01244
4e-11	-9.6e-10	-0.01125
4e-11	-1e-09	-0.01008
4e-11	-1.04e-09	-0.00893
4e-11	-1.08e-09	-0.0078
4e-11	-1.12e-09	-0.0067
4e-11	-1.16e-09	-0.00562
4e-11	-1.2e-09	-0.00455
4e-11	-1.24e-09	-0.00351
4e-11	-1.28e-09	-0.00248
4e-11	-1.32e-09	-0.00148
4e-11	-1.36e-09	-0.000499377
4e-11	-1.4e-09	0.000463623
4e-11	-1.44e-09	0.00141
4e-11	-1.48e-09	0.00233
4e-11	-1.52e-09	0.00324
4e-11	-1.56e-09	0.00412
4e-11	-1.6e-09	0.00499
4e-11	-1.64e-09	0.00584
4e-11	-1.68e-09	0.00667
4e-11	-1.72e-09	0.00748
4e-11	-1.76e-09	0.00827
4e-11	-1.8e-09	0.00904
4e-11	-1.84e-09	0.0098
4e-11	-1.88e-09	0.01054
4e-11	-1.92e-09	0.01127
4e-11	-1.96e-09	0.01197
4e-11	-2e-09	0.01266
4e-11	-2.04e-09	0.01333
4e-11	-2.08e-09	0.01399
4e-11	-2.12e-09	0.01463
4e-11	-2.16e-09	0.01525
4e-11	-2.2e-09	0.01586
4e-11	-2.24e-09	0.01645
4e-11	-2.28e-09	0.01703
4e-11	-2.32e-09	0.01759
4e-11	-2.36e-09	0.01814
4e-11	-2.4e-09	0.01867
4e-11	-2.44e-09	0.01919
4e-11	-2.48e-09	0.01969
4e-11	-2.52e-09	0.02018
4e-11	-2.56e-09	0.02066
4e-11	-2.6e-09	0.02112
4e-11	-2.64e-09	0.02157
4e-11	-2.68e-09	0.022
4e-11	-2.72e-09	0.02242
4e-11	-2.76e-09	0.02283
4e-11	-2.8e-09	0.02323
4e-11	-2.84e-09	0.02362
4e-11	-2.88e-09	0.02399
4e-11	-2.92e-09	0.02435
4e-11	-2.96e-09	0.0247
4e-11	-3e-09	0.02504
4e-11	-3.04e-09	0.02536
4e-11	-3.08e-09	0.02568
4e-11	-3.12e-09	0.02598
4e-11	-3.16e-09	0.02628
4e-11	-3.2e-09	0.02656
4e-11	-3.24e-09	0.02683
4e-11	-3.28e-09	0.0271
4e-11	-3.32e-09	0.02735
4e-11	-3.36e-09	0.02759
4e-11	-3.4e-09	0.02783
4e-11	-3.44e-09	0.02805
4e-11	-3.48e-09	0.02827
4e-11	-3.52e-09	0.02848
4e-11	-3.56e-09	0.02867
4e-11	-3.6e-09	0.02886
4e-11	-3.64e-09	0.02904
4e-11	-3.68e-09	0.02922
4e-11	-3.72e-09	0.02938
4e-11	-3.76e-09	0.02954
4e-11	-3.8e-09	0.02969
4e-11	-3.84e-09	0.02983
4e-11	-3.88e-09	0.02996
4e-11	-3.92e-09	0.03009
4e-11	-3.96e-09	0.03021
4e-11	-4e-09	0.03033
4e-11	-4.04e-09	0.03043
4e-11	-4.08e-09	0.03053
4e-11	-4.12e-09	0.03063
4e-11	-4.16e-09	0.03071
4e-11	-4.2e-09	0.03079
4e-11	-4.24e-09	0.03087
4e-11	-4.28e-09	0.03094
4e-11	-4.32e-09	0.031
4e-11	-4.36e-09	0.03106
4e-11	-4.4e-09	0.03111
4e-11	-4.44e-09	0.03116
4e-11	-4.48e-09	0.0312
4e-11	-4.52e-09	0.03124
4e-11	-4.56e-09	0.03127
4e-11	-4.6e-09	0.0313
4e-11	-4.64e-09	0.03132
4e-11	-4.68e-09	0.03134
4e-11	-4.72e-09	0.03135
4e-11	-4.76e-09	0.03136
4e-11	-4.8e-09	0.03137
4e-11	-4.84e-09	0.03137
4e-11	-4.88e-09	0.03137
4e-11	-4.92e-09	0.03136
4e-11	-4.96e-09	0.03135
4e-11	-5e-09	0.03134
4e-11	-5.04e-09	0.03132
4e-11	-5.08e-09	0.0313
4e-11	-5.12e-09	0.03127
4e-11	-5.16e-09	0.03125
4e-11	-5.2e-09	0.03122
4e-11	-5.24e-09	0.03118
4e-11	-5.28e-09	0.03114
4e-11	-5.32e-09	0.03111
4e-11	-5.36e-09	0.03106
4e-11	-5.4e-09	0.03102
4e-11	-5.44e-09	0.03097
4e-11	-5.48e-09	0.03092
4e-11	-5.52e-09	0.03087
4e-11	-5.56e-09	0.03081
4e-11	-5.6e-09	0.03075
4e-11	-5.64e-09	0.03069
4e-11	-5.68e-09	0.03063
4e-11	-5.72e-09	0.03057
4e-11	-5.76e-09	0.0305
4e-11	-5.8e-09	0.03043
4e-11	-5.84e-09	0.03036
4e-11	-5.88e-09	0.03029
4e-11	-5.92e-09	0.03022
4e-11	-5.96e-09	0.03014
4e-11	-6e-09	0.03007
4e-11	-6.04e-09	0.02999
4e-11	-6.08e-09	0.02991
4e-11	-6.12e-09	0.02983
4e-11	-6.16e-09	0.02974
4e-11	-6.2e-09	0.02966
4e-11	-6.24e-09	0.02957
4e-11	-6.28e-09	0.02949
4e-11	-6.32e-09	0.0294
4e-11	-6.36e-09	0.02931
4e-11	-6.4e-09	0.02922
4e-11	-6.44e-09	0.02913
4e-11	-6.48e-09	0.02904
4e-11	-6.52e-09	0.02894
4e-11	-6.56e-09	0.02885
4e-11	-6.6e-09	0.02875
4e-11	-6.64e-09	0.02866
4e-11	-6.68e-09	0.02856
4e-11	-6.72e-09	0.02846
4e-11	-6.76e-09	0.02836
4e-11	-6.8e-09	0.02826
4e-11	-6.84e-09	0.02816
4e-11	-6.88e-09	0.02806
4e-11	-6.92e-09	0.02796
4e-11	-6.96e-09	0.02786
4e-11	-7e-09	0.02776
4e-11	-7.04e-09	0.02766
4e-11	-7.08e-09	0.02755
4e-11	-7.12e-09	0.02745
4e-11	-7.16e-09	0.02734
4e-11	-7.2e-09	0.02724
4e-11	-7.24e-09	0.02714
4e-11	-7.28e-09	0.02703
4e-11	-7.32e-09	0.02692
4e-11	-7.36e-09	0.02682
4e-11	-7.4e-09	0.02671
4e-11	-7.44e-09	0.02661
4e-11	-7.48e-09	0.0265
4e-11	-7.52e-09	0.02639
4e-11	-7.56e-09	0.02629
4e-11	-7.6e-09	0.02618
4e-11	-7.64e-09	0.02607
4e-11	-7.68e-09	0.02597
4e-11	-7.72e-09	0.02586
4e-11	-7.76e-09	0.02575
4e-11	-7.8e-09	0.02565
4e-11	-7.84e-09	0.02554
4e-11	-7.88e-09	0.02543
4e-11	-7.92e-09	0.02532
4e-11	-7.96e-09	0.02522
4e-11	-8e-09	0.02511
4e-11	-8.04e-09	0.025
4e-11	-8.08e-09	0.0249
4e-11	-8.12e-09	0.02479
4e-11	-8.16e-09	0.02468
4e-11	-8.2e-09	0.02457
4e-11	-8.24e-09	0.02447
4e-11	-8.28e-09	0.02436
4e-11	-8.32e-09	0.02426
4e-11	-8.36e-09	0.02415
4e-11	-8.4e-09	0.02404
4e-11	-8.44e-09	0.02394
4e-11	-8.48e-09	0.02383
4e-11	-8.52e-09	0.02373
4e-11	-8.56e-09	0.02362
4e-11	-8.6e-09	0.02352
4e-11	-8.64e-09	0.02341
4e-11	-8.68e-09	0.02331
4e-11	-8.72e-09	0.0232
4e-11	-8.76e-09	0.0231
4e-11	-8.8e-09	0.023
4e-11	-8.84e-09	0.02289
4e-11	-8.88e-09	0.02279
4e-11	-8.92e-09	0.02269
4e-11	-8.96e-09	0.02258
4e-11	-9e-09	0.02248
4e-11	-9.04e-09	0.02238
4e-11	-9.08e-09	0.02228
4e-11	-9.12e-09	0.02218
4e-11	-9.16e-09	0.02208
4e-11	-9.2e-09	0.02198
4e-11	-9.24e-09	0.02187
4e-11	-9.28e-09	0.02178
4e-11	-9.32e-09	0.02168
4e-11	-9.36e-09	0.02158
4e-11	-9.4e-09	0.02148
4e-11	-9.44e-09	0.02138
4e-11	-9.48e-09	0.02128
4e-11	-9.52e-09	0.02118
4e-11	-9.56e-09	0.02109
4e-11	-9.6e-09	0.02099
4e-11	-9.64e-09	0.02089
4e-11	-9.68e-09	0.0208
4e-11	-9.72e-09	0.0207
4e-11	-9.76e-09	0.0206
4e-11	-9.8e-09	0.02051
4e-11	-9.84e-09	0.02041
4e-11	-9.88e-09	0.02032
4e-11	-9.92e-09	0.02023
4e-11	-9.96e-09	0.02013
4e-11	-1e-08	0.02004
4e-11	-1.004e-08	0.01995
4e-11	-1.008e-08	0.01986
4e-11	-1.012e-08	0.01976
4e-11	-1.016e-08	0.01967
4e-11	-1.02e-08	0.01958
4e-11	-1.024e-08	0.01949
4e-11	-1.028e-08	0.0194
4e-11	-1.032e-08	0.01931
4e-11	-1.036e-08	0.01922
4e-11	-1.04e-08	0.01913
4e-11	-1.044e-08	0.01904
4e-11	-1.048e-08	0.01896
4e-11	-1.052e-08	0.01887
4e-11	-1.056e-08	0.01878
4e-11	-1.06e-08	0.01869
4e-11	-1.064e-08	0.01861
4e-11	-1.068e-08	0.01852
4e-11	-1.072e-08	0.01844
4e-11	-1.076e-08	0.01835
4e-11	-1.08e-08	0.01827
4e-11	-1.084e-08	0.01818
4e-11	-1.088e-08	0.0181
4e-11	-1.092e-08	0.01801
4e-11	-1.096e-08	0.01793
4e-11	-1.1e-08	0.01785
4e-11	-1.104e-08	0.01777
4e-11	-1.108e-08	0.01768
4e-11	-1.112e-08	0.0176
4e-11	-1.116e-08	0.01752
4e-11	-1.12e-08	0.01744
4e-11	-1.124e-08	0.01736
4e-11	-1.128e-08	0.01728
4e-11	-1.132e-08	0.0172
4e-11	-1.136e-08	0.01712
4e-11	-1.14e-08	0.01704
4e-11	-1.144e-08	0.01697
4e-11	-1.148e-08	0.01689
4e-11	-1.152e-08	0.01681
4e-11	-1.156e-08	0.01673
4e-11	-1.16e-08	0.01666
4e-11	-1.164e-08	0.01658
4e-11	-1.168e-08	0.01651
4e-11	-1.172e-08	0.01643
4e-11	-1.176e-08	0.01636
4e-11	-1.18e-08	0.01628
4e-11	-1.184e-08	0.01621
4e-11	-1.188e-08	0.01613
4e-11	-1.192e-08	0.01606
4e-11	-1.196e-08	0.01599
4e-11	-1.2e-08	0.01591
4e-11	-1.204e-08	0.01584
4e-11	-1.208e-08	0.01577
4e-11	-1.212e-08	0.0157
4e-11	-1.216e-08	0.01563
4e-11	-1.22e-08	0.01556
4e-11	-1.224e-08	0.01549
4e-11	-1.228e-08	0.01542
4e-11	-1.232e-08	0.01535
4e-11	-1.236e-08	0.01528
4e-11	-1.24e-08	0.01521
4e-11	-1.244e-08	0.01514
4e-11	-1.248e-08	0.01507
4e-11	-1.252e-08	0.01501
4e-11	-1.256e-08	0.01494
4e-11	-1.26e-08	0.01487
4e-11	-1.264e-08	0.01481
4e-11	-1.268e-08	0.01474
4e-11	-1.272e-08	0.01467
4e-11	-1.276e-08	0.01461
4e-11	-1.28e-08	0.01454
4e-11	-1.284e-08	0.01448
4e-11	-1.288e-08	0.01442
4e-11	-1.292e-08	0.01435
4e-11	-1.296e-08	0.01429
4e-11	-1.3e-08	0.01422
4e-11	-1.304e-08	0.01416
4e-11	-1.308e-08	0.0141
4e-11	-1.312e-08	0.01404
4e-11	-1.316e-08	0.01397
4e-11	-1.32e-08	0.01391
4e-11	-1.324e-08	0.01385
4e-11	-1.328e-08	0.01379
4e-11	-1.332e-08	0.01373
4e-11	-1.336e-08	0.01367
4e-11	-1.34e-08	0.01361
4e-11	-1.344e-08	0.01355
4e-11	-1.348e-08	0.01349
4e-11	-1.352e-08	0.01343
4e-11	-1.356e-08	0.01338
4e-11	-1.36e-08	0.01332
4e-11	-1.364e-08	0.01326
4e-11	-1.368e-08	0.0132
4e-11	-1.372e-08	0.01314
4e-11	-1.376e-08	0.01309
4e-11	-1.38e-08	0.01303
4e-11	-1.384e-08	0.01297
4e-11	-1.388e-08	0.01292
4e-11	-1.392e-08	0.01286
4e-11	-1.396e-08	0.01281
4e-11	-1.4e-08	0.01275
4e-11	-1.404e-08	0.0127
4e-11	-1.408e-08	0.01264
4e-11	-1.412e-08	0.01259
4e-11	-1.416e-08	0.01254
4e-11	-1.42e-08	0.01248
4e-11	-1.424e-08	0.01243
4e-11	-1.428e-08	0.01238
4e-11	-1.432e-08	0.01232
4e-11	-1.436e-08	0.01227
4e-11	-1.44e-08	0.01222
4e-11	-1.444e-08	0.01217
4e-11	-1.448e-08	0.01212
4e-11	-1.452e-08	0.01207
4e-11	-1.456e-08	0.01201
4e-11	-1.46e-08	0.01196
4e-11	-1.464e-08	0.01191
4e-11	-1.468e-08	0.01186
4e-11	-1.472e-08	0.01181
4e-11	-1.476e-08	0.01176
4e-11	-1.48e-08	0.01171
4e-11	-1.484e-08	0.01167
4e-11	-1.488e-08	0.01162
4e-11	-1.492e-08	0.01157
4e-11	-1.496e-08	0.01152
4e-11	-1.5e-08	0.01147
4e-11	-1.504e-08	0.01143
4e-11	-1.508e-08	0.01138
4e-11	-1.512e-08	0.01133
4e-11	-1.516e-08	0.01128
4e-11	-1.52e-08	0.01124
4e-11	-1.524e-08	0.01119
4e-11	-1.528e-08	0.01115
4e-11	-1.532e-08	0.0111
4e-11	-1.536e-08	0.01105
4e-11	-1.54e-08	0.01101
4e-11	-1.544e-08	0.01096
4e-11	-1.548e-08	0.01092
4e-11	-1.552e-08	0.01087
4e-11	-1.556e-08	0.01083
4e-11	-1.56e-08	0.01079
4e-11	-1.564e-08	0.01074
4e-11	-1.568e-08	0.0107
4e-11	-1.572e-08	0.01066
4e-11	-1.576e-08	0.01061
4e-11	-1.58e-08	0.01057
4e-11	-1.584e-08	0.01053
4e-11	-1.588e-08	0.01048
4e-11	-1.592e-08	0.01044
4e-11	-1.596e-08	0.0104
4e-11	-1.6e-08	0.01036
4e-11	-1.604e-08	0.01032
4e-11	-1.608e-08	0.01028
4e-11	-1.612e-08	0.01023
4e-11	-1.616e-08	0.01019
4e-11	-1.62e-08	0.01015
4e-11	-1.624e-08	0.01011
4e-11	-1.628e-08	0.01007
4e-11	-1.632e-08	0.01003
4e-11	-1.636e-08	0.00999
4e-11	-1.64e-08	0.00995
4e-11	-1.644e-08	0.00991
4e-11	-1.648e-08	0.00987
4e-11	-1.652e-08	0.00984
4e-11	-1.656e-08	0.0098
4e-11	-1.66e-08	0.00976
4e-11	-1.664e-08	0.00972
4e-11	-1.668e-08	0.00968
4e-11	-1.672e-08	0.00964
4e-11	-1.676e-08	0.00961
4e-11	-1.68e-08	0.00957
4e-11	-1.684e-08	0.00953
4e-11	-1.688e-08	0.0095
4e-11	-1.692e-08	0.00946
4e-11	-1.696e-08	0.00942
4e-11	-1.7e-08	0.00939
4e-11	-1.704e-08	0.00935
4e-11	-1.708e-08	0.00931
4e-11	-1.712e-08	0.00928
4e-11	-1.716e-08	0.00924
4e-11	-1.72e-08	0.00921
4e-11	-1.724e-08	0.00917
4e-11	-1.728e-08	0.00914
4e-11	-1.732e-08	0.0091
4e-11	-1.736e-08	0.00907
4e-11	-1.74e-08	0.00903
4e-11	-1.744e-08	0.009
4e-11	-1.748e-08	0.00896
4e-11	-1.752e-08	0.00893
4e-11	-1.756e-08	0.00889
4e-11	-1.76e-08	0.00886
4e-11	-1.764e-08	0.00883
4e-11	-1.768e-08	0.00879
4e-11	-1.772e-08	0.00876
4e-11	-1.776e-08	0.00873
4e-11	-1.78e-08	0.0087
4e-11	-1.784e-08	0.00866
4e-11	-1.788e-08	0.00863
4e-11	-1.792e-08	0.0086
4e-11	-1.796e-08	0.00857
4e-11	-1.8e-08	0.00853
4e-11	-1.804e-08	0.0085
4e-11	-1.808e-08	0.00847
4e-11	-1.812e-08	0.00844
4e-11	-1.816e-08	0.00841
4e-11	-1.82e-08	0.00838
4e-11	-1.824e-08	0.00835
4e-11	-1.828e-08	0.00832
4e-11	-1.832e-08	0.00828
4e-11	-1.836e-08	0.00825
4e-11	-1.84e-08	0.00822
4e-11	-1.844e-08	0.00819
4e-11	-1.848e-08	0.00816
4e-11	-1.852e-08	0.00813
4e-11	-1.856e-08	0.0081
4e-11	-1.86e-08	0.00807
4e-11	-1.864e-08	0.00804
4e-11	-1.868e-08	0.00802
4e-11	-1.872e-08	0.00799
4e-11	-1.876e-08	0.00796
4e-11	-1.88e-08	0.00793
4e-11	-1.884e-08	0.0079
4e-11	-1.888e-08	0.00787
4e-11	-1.892e-08	0.00784
4e-11	-1.896e-08	0.00781
4e-11	-1.9e-08	0.00779
4e-11	-1.904e-08	0.00776
4e-11	-1.908e-08	0.00773
4e-11	-1.912e-08	0.0077
4e-11	-1.916e-08	0.00768
4e-11	-1.92e-08	0.00765
4e-11	-1.924e-08	0.00762
4e-11	-1.928e-08	0.00759
4e-11	-1.932e-08	0.00757
4e-11	-1.936e-08	0.00754
4e-11	-1.94e-08	0.00751
4e-11	-1.944e-08	0.00749
4e-11	-1.948e-08	0.00746
4e-11	-1.952e-08	0.00743
4e-11	-1.956e-08	0.00741
4e-11	-1.96e-08	0.00738
4e-11	-1.964e-08	0.00736
4e-11	-1.968e-08	0.00733
4e-11	-1.972e-08	0.0073
4e-11	-1.976e-08	0.00728
4e-11	-1.98e-08	0.00725
4e-11	-1.984e-08	0.00723
4e-11	-1.988e-08	0.0072
4e-11	-1.992e-08	0.00718
4e-11	-1.996e-08	0.00715
4e-11	-2e-08	0.00713
8e-11	0	209.54
8e-11	-4e-11	-0.04425
8e-11	-8e-11	-0.04256
8e-11	-1.2e-10	-0.0409
8e-11	-1.6e-10	-0.03926
8e-11	-2e-10	-0.03764
8e-11	-2.4e-10	-0.03605
8e-11	-2.8e-10	-0.03448
8e-11	-3.2e-10	-0.03293
8e-11	-3.6e-10	-0.03141
8e-11	-4e-10	-0.02991
8e-11	-4.4e-10	-0.02843
8e-11	-4.8e-10	-0.02697
8e-11	-5.2e-10	-0.02554
8e-11	-5.6e-10	-0.02413
8e-11	-6e-10	-0.02274
8e-11	-6.4e-10	-0.02137
8e-11	-6.8e-10	-0.02003
8e-11	-7.2e-10	-0.01871
8e-11	-7.6e-10	-0.01741
8e-11	-8e-10	-0.01613
8e-11	-8.4e-10	-0.01488
8e-11	-8.8e-10	-0.01365
8e-11	-9.2e-10	-0.01243
8e-11	-9.6e-10	-0.01124
8e-11	-1e-09	-0.01008
8e-11	-1.04e-09	-0.00893
8e-11	-1.08e-09	-0.0078
8e-11	-1.12e-09	-0.0067
8e-11	-1.16e-09	-0.00561
8e-11	-1.2e-09	-0.00455
8e-11	-1.24e-09	-0.00351
8e-11	-1.28e-09	-0.00248
8e-11	-1.32e-09	-0.00148
8e-11	-1.36e-09	-0.000497557
8e-11	-1.4e-09	0.000465339
8e-11	-1.44e-09	0.00141
8e-11	-1.48e-09	0.00233
8e-11	-1.52e-09	0.00324
8e-11	-1.56e-09	0.00412
8e-11	-1.6e-09	0.00499
8e-11	-1.64e-09	0.00584
8e-11	-1.68e-09	0.00667
8e-11	-1.72e-09	0.00748
8e-11	-1.76e-09	0.00827
8e-11	-1.8e-09	0.00905
8e-11	-1.84e-09	0.0098
8e-11	-1.88e-09	0.01054
8e-11	-1.92e-09	0.01127
8e-11	-1.96e-09	0.01197
8e-11	-2e-09	0.01266
8e-11	-2.04e-09	0.01333
8e-11	-2.08e-09	0.01399
8e-11	-2.12e-09	0.01463
8e-11	-2.16e-09	0.01525
8e-11	-2.2e-09	0.01586
8e-11	-2.24e-09	0.01645
8e-11	-2.28e-09	0.01703
8e-11	-2.32e-09	0.01759
8e-11	-2.36e-09	0.01814
8e-11	-2.4e-09	0.01867
8e-11	-2.44e-09	0.01919
8e-11	-2.48e-09	0.01969
8e-11	-2.52e-09	0.02018
8e-11	-2.56e-09	0.02065
8e-11	-2.6e-09	0.02112
8e-11	-2.64e-09	0.02156
8e-11	-2.68e-09	0.022
8e-11	-2.72e-09	0.02242
8e-11	-2.76e-09	0.02283
8e-11	-2.8e-09	0.02323
8e-11	-2.84e-09	0.02361
8e-11	-2.88e-09	0.02399
8e-11	-2.92e-09	0.02435
8e-11	-2.96e-09	0.0247
8e-11	-3e-09	0.02503
8e-11	-3.04e-09	0.02536
8e-11	-3.08e-09	0.02568
8e-11	-3.12e-09	0.02598
8e-11	-3.16e-09	0.02628
8e-11	-3.2e-09	0.02656
8e-11	-3.24e-09	0.02683
8e-11	-3.28e-09	0.02709
8e-11	-3.32e-09	0.02735
8e-11	-3.36e-09	0.02759
8e-11	-3.4e-09	0.02783
8e-11	-3.44e-09	0.02805
8e-11	-3.48e-09	0.02827
8e-11	-3.52e-09	0.02847
8e-11	-3.56e-09	0.02867
8e-11	-3.6e-09	0.02886
8e-11	-3.64e-09	0.02904
8e-11	-3.68e-09	0.02921
8e-11	-3.72e-09	0.02938
8e-11	-3.76e-09	0.02954
8e-11	-3.8e-09	0.02968
8e-11	-3.84e-09	0.02983
8e-11	-3.88e-09	0.02996
8e-11	-3.92e-09	0.03009
8e-11	-3.96e-09	0.03021
8e-11	-4e-09	0.03032
8e-11	-4.04e-09	0.03043
8e-11	-4.08e-09	0.03053
8e-11	-4.12e-09	0.03062
8e-11	-4.16e-09	0.03071
8e-11	-4.2e-09	0.03079
8e-11	-4.24e-09	0.03086
8e-11	-4.28e-09	0.03093
8e-11	-4.32e-09	0.031
8e-11	-4.36e-09	0.03105
8e-11	-4.4e-09	0.03111
8e-11	-4.44e-09	0.03115
8e-11	-4.48e-09	0.0312
8e-11	-4.52e-09	0.03123
8e-11	-4.56e-09	0.03127
8e-11	-4.6e-09	0.03129
8e-11	-4.64e-09	0.03132
8e-11	-4.68e-09	0.03133
8e-11	-4.72e-09	0.03135
8e-11	-4.76e-09	0.03136
8e-11	-4.8e-09	0.03136
8e-11	-4.84e-09	0.03136
8e-11	-4.88e-09	0.03136
8e-11	-4.92e-09	0.03136
8e-11	-4.96e-09	0.03135
8e-11	-5e-09	0.03133
8e-11	-5.04e-09	0.03131
8e-11	-5.08e-09	0.03129
8e-11	-5.12e-09	0.03127
8e-11	-5.16e-09	0.03124
8e-11	-5.2e-09	0.03121
8e-11	-5.24e-09	0.03118
8e-11	-5.28e-09	0.03114
8e-11	-5.32e-09	0.0311
8e-11	-5.36e-09	0.03106
8e-11	-5.4e-09	0.03101
8e-11	-5.44e-09	0.03096
8e-11	-5.48e-09	0.03091
8e-11	-5.52e-09	0.03086
8e-11	-5.56e-09	0.03081
8e-11	-5.6e-09	0.03075
8e-11	-5.64e-09	0.03069
8e-11	-5.68e-09	0.03063
8e-11	-5.72e-09	0.03056
8e-11	-5.76e-09	0.0305
8e-11	-5.8e-09	0.03043
8e-11	-5.84e-09	0.03036
8e-11	-5.88e-09	0.03029
8e-11	-5.92e-09	0.03021
8e-11	-5.96e-09	0.03014
8e-11	-6e-09	0.03006
8e-11	-6.04e-09	0.02998
8e-11	-6.08e-09	0.0299
8e-11	-6.12e-09	0.02982
8e-11	-6.16e-09	0.02974
8e-11	-6.2e-09	0.02965
8e-11	-6.24e-09	0.02957
8e-11	-6.28e-09	0.02948
8e-11	-6.32e-09	0.02939
8e-11	-6.36e-09	0.0293
8e-11	-6.4e-09	0.02921
8e-11	-6.44e-09	0.02912
8e-11	-6.48e-09	0.02903
8e-11	-6.52e-09	0.02894
8e-11	-6.56e-09	0.02884
8e-11	-6.6e-09	0.02875
8e-11	-6.64e-09	0.02865
8e-11	-6.68e-09	0.02855
8e-11	-6.72e-09	0.02846
8e-11	-6.76e-09	0.02836
8e-11	-6.8e-09	0.02826
8e-11	-6.84e-09	0.02816
8e-11	-6.88e-09	0.02806
8e-11	-6.92e-09	0.02796
8e-11	-6.96e-09	0.02786
8e-11	-7e-09	0.02775
8e-11	-7.04e-09	0.02765
8e-11	-7.08e-09	0.02755
8e-11	-7.12e-09	0.02744
8e-11	-7.16e-09	0.02734
8e-11	-7.2e-09	0.02724
8e-11	-7.24e-09	0.02713
8e-11	-7.28e-09	0.02703
8e-11	-7.32e-09	0.02692
8e-11	-7.36e-09	0.02682
8e-11	-7.4e-09	0.02671
8e-11	-7.44e-09	0.0266
8e-11	-7.48e-09	0.0265
8e-11	-7.52e-09	0.02639
8e-11	-7.56e-09	0.02628
8e-11	-7.6e-09	0.02618
8e-11	-7.64e-09	0.02607
8e-11	-7.68e-09	0.02596
8e-11	-7.72e-09	0.02586
8e-11	-7.76e-09	0.02575
8e-11	-7.8e-09	0.02564
8e-11	-7.84e-09	0.02553
8e-11	-7.88e-09	0.02543
8e-11	-7.92e-09	0.02532
8e-11	-7.96e-09	0.02521
8e-11	-8e-09	0.02511
8e-11	-8.04e-09	0.025
8e-11	-8.08e-09	0.02489
8e-11	-8.12e-09	0.02478
8e-11	-8.16e-09	0.02468
8e-11	-8.2e-09	0.02457
8e-11	-8.24e-09	0.02446
8e-11	-8.28e-09	0.02436
8e-11	-8.32e-09	0.02425
8e-11	-8.36e-09	0.02415
8e-11	-8.4e-09	0.02404
8e-11	-8.44e-09	0.02393
8e-11	-8.48e-09	0.02383
8e-11	-8.52e-09	0.02372
8e-11	-8.56e-09	0.02362
8e-11	-8.6e-09	0.02351
8e-11	-8.64e-09	0.02341
8e-11	-8.68e-09	0.0233
8e-11	-8.72e-09	0.0232
8e-11	-8.76e-09	0.0231
8e-11	-8.8e-09	0.02299
8e-11	-8.84e-09	0.02289
8e-11	-8.88e-09	0.02279
8e-11	-8.92e-09	0.02268
8e-11	-8.96e-09	0.02258
8e-11	-9e-09	0.02248
8e-11	-9.04e-09	0.02238
8e-11	-9.08e-09	0.02227
8e-11	-9.12e-09	0.02217
8e-11	-9.16e-09	0.02207
8e-11	-9.2e-09	0.02197
8e-11	-9.24e-09	0.02187
8e-11	-9.28e-09	0.02177
8e-11	-9.32e-09	0.02167
8e-11	-9.36e-09	0.02157
8e-11	-9.4e-09	0.02147
8e-11	-9.44e-09	0.02138
8e-11	-9.48e-09	0.02128
8e-11	-9.52e-09	0.02118
8e-11	-9.56e-09	0.02108
8e-11	-9.6e-09	0.02099
8e-11	-9.64e-09	0.02089
8e-11	-9.68e-09	0.02079
8e-11	-9.72e-09	0.0207
8e-11	-9.76e-09	0.0206
8e-11	-9.8e-09	0.02051
8e-11	-9.84e-09	0.02041
8e-11	-9.88e-09	0.02032
8e-11	-9.92e-09	0.02022
8e-11	-9.96e-09	0.02013
8e-11	-1e-08	0.02004
8e-11	-1.004e-08	0.01995
8e-11	-1.008e-08	0.01985
8e-11	-1.012e-08	0.01976
8e-11	-1.016e-08	0.01967
8e-11	-1.02e-08	0.01958
8e-11	-1.024e-08	0.01949
8e-11	-1.028e-08	0.0194
8e-11	-1.032e-08	0.01931
8e-11	-1.036e-08	0.01922
8e-11	-1.04e-08	0.01913
8e-11	-1.044e-08	0.01904
8e-11	-1.048e-08	0.01895
8e-11	-1.052e-08	0.01887
8e-11	-1.056e-08	0.01878
8e-11	-1.06e-08	0.01869
8e-11	-1.064e-08	0.01861
8e-11	-1.068e-08	0.01852
8e-11	-1.072e-08	0.01843
8e-11	-1.076e-08	0.01835
8e-11	-1.08e-08	0.01826
8e-11	-1.084e-08	0.01818
8e-11	-1.088e-08	0.0181
8e-11	-1.092e-08	0.01801
8e-11	-1.096e-08	0.01793
8e-11	-1.1e-08	0.01785
8e-11	-1.104e-08	0.01776
8e-11	-1.108e-08	0.01768
8e-11	-1.112e-08	0.0176
8e-11	-1.116e-08	0.01752
8e-11	-1.12e-08	0.01744
8e-11	-1.124e-08	0.01736
8e-11	-1.128e-08	0.01728
8e-11	-1.132e-08	0.0172
8e-11	-1.136e-08	0.01712
8e-11	-1.14e-08	0.01704
8e-11	-1.144e-08	0.01696
8e-11	-1.148e-08	0.01689
8e-11	-1.152e-08	0.01681
8e-11	-1.156e-08	0.01673
8e-11	-1.16e-08	0.01666
8e-11	-1.164e-08	0.01658
8e-11	-1.168e-08	0.0165
8e-11	-1.172e-08	0.01643
8e-11	-1.176e-08	0.01635
8e-11	-1.18e-08	0.01628
8e-11	-1.184e-08	0.01621
8e-11	-1.188e-08	0.01613
8e-11	-1.192e-08	0.01606
8e-11	-1.196e-08	0.01599
8e-11	-1.2e-08	0.01591
8e-11	-1.204e-08	0.01584
8e-11	-1.208e-08	0.01577
8e-11	-1.212e-08	0.0157
8e-11	-1.216e-08	0.01563
8e-11	-1.22e-08	0.01556
8e-11	-1.224e-08	0.01549
8e-11	-1.228e-08	0.01542
8e-11	-1.232e-08	0.01535
8e-11	-1.236e-08	0.01528
8e-11	-1.24e-08	0.01521
8e-11	-1.244e-08	0.01514
8e-11	-1.248e-08	0.01507
8e-11	-1.252e-08	0.01501
8e-11	-1.256e-08	0.01494
8e-11	-1.26e-08	0.01487
8e-11	-1.264e-08	0.0148
8e-11	-1.268e-08	0.01474
8e-11	-1.272e-08	0.01467
8e-11	-1.276e-08	0.01461
8e-11	-1.28e-08	0.01454
8e-11	-1.284e-08	0.01448
8e-11	-1.288e-08	0.01441
8e-11	-1.292e-08	0.01435
8e-11	-1.296e-08	0.01429
8e-11	-1.3e-08	0.01422
8e-11	-1.304e-08	0.01416
8e-11	-1.308e-08	0.0141
8e-11	-1.312e-08	0.01404
8e-11	-1.316e-08	0.01397
8e-11	-1.32e-08	0.01391
8e-11	-1.324e-08	0.01385
8e-11	-1.328e-08	0.01379
8e-11	-1.332e-08	0.01373
8e-11	-1.336e-08	0.01367
8e-11	-1.34e-08	0.01361
8e-11	-1.344e-08	0.01355
8e-11	-1.348e-08	0.01349
8e-11	-1.352e-08	0.01343
8e-11	-1.356e-08	0.01337
8e-11	-1.36e-08	0.01332
8e-11	-1.364e-08	0.01326
8e-11	-1.368e-08	0.0132
8e-11	-1.372e-08	0.01314
8e-11	-1.376e-08	0.01309
8e-11	-1.38e-08	0.01303
8e-11	-1.384e-08	0.01297
8e-11	-1.388e-08	0.01292
8e-11	-1.392e-08	0.01286
8e-11	-1.396e-08	0.01281
8e-11	-1.4e-08	0.01275
8e-11	-1.404e-08	0.0127
8e-11	-1.408e-08	0.01264
8e-11	-1.412e-08	0.01259
8e-11	-1.416e-08	0.01253
8e-11	-1.42e-08	0.01248
8e-11	-1.424e-08	0.01243
8e-11	-1.428e-08	0.01238
8e-11	-1.432e-08	0.01232
8e-11	-1.436e-08	0.01227
8e-11	-1.44e-08	0.01222
8e-11	-1.444e-08	0.01217
8e-11	-1.448e-08	0.01212
8e-11	-1.452e-08	0.01206
8e-11	-1.456e-08	0.01201
8e-11	-1.46e-08	0.01196
8e-11	-1.464e-08	0.01191
8e-11	-1.468e-08	0.01186
8e-11	-1.472e-08	0.01181
8e-11	-1.476e-08	0.01176
8e-11	-1.48e-08	0.01171
8e-11	-1.484e-08	0.01166
8e-11	-1.488e-08	0.01162
8e-11	-1.492e-08	0.01157
8e-11	-1.496e-08	0.01152
8e-11	-1.5e-08	0.01147
8e-11	-1.504e-08	0.01142
8e-11	-1.508e-08	0.01138
8e-11	-1.512e-08	0.01133
8e-11	-1.516e-08	0.01128
8e-11	-1.52e-08	0.01124
8e-11	-1.524e-08	0.01119
8e-11	-1.528e-08	0.01114
8e-11	-1.532e-08	0.0111
8e-11	-1.536e-08	0.01105
8e-11	-1.54e-08	0.01101
8e-11	-1.544e-08	0.01096
8e-11	-1.548e-08	0.01092
8e-11	-1.552e-08	0.01087
8e-11	-1.556e-08	0.01083
8e-11	-1.56e-08	0.01078
8e-11	-1.564e-08	0.01074
8e-11	-1.568e-08	0.0107
8e-11	-1.572e-08	0.01065
8e-11	-1.576e-08	0.01061
8e-11	-1.58e-08	0.01057
8e-11	-1.584e-08	0.01053
8e-11	-1.588e-08	0.01048
8e-11	-1.592e-08	0.01044
8e-11	-1.596e-08	0.0104
8e-11	-1.6e-08	0.01036
8e-11	-1.604e-08	0.01032
8e-11	-1.608e-08	0.01027
8e-11	-1.612e-08	0.01023
8e-11	-1.616e-08	0.01019
8e-11	-1.62e-08	0.01015
8e-11	-1.624e-08	0.01011
8e-11	-1.628e-08	0.01007
8e-11	-1.632e-08	0.01003
8e-11	-1.636e-08	0.00999
8e-11	-1.64e-08	0.00995
8e-11	-1.644e-08	0.00991
8e-11	-1.648e-08	0.00987
8e-11	-1.652e-08	0.00984
8e-11	-1.656e-08	0.0098
8e-11	-1.66e-08	0.00976
8e-11	-1.664e-08	0.00972
8e-11	-1.668e-08	0.00968
8e-11	-1.672e-08	0.00964
8e-11	-1.676e-08	0.00961
8e-11	-1.68e-08	0.00957
8e-11	-1.684e-08	0.00953
8e-11	-1.688e-08	0.00949
8e-11	-1.692e-08	0.00946
8e-11	-1.696e-08	0.00942
8e-11	-1.7e-08	0.00938
8e-11	-1.704e-08	0.00935
8e-11	-1.708e-08	0.00931
8e-11	-1.712e-08	0.00928
8e-11	-1.716e-08	0.00924
8e-11	-1.72e-08	0.00921
8e-11	-1.724e-08	0.00917
8e-11	-1.728e-08	0.00914
8e-11	-1.732e-08	0.0091
8e-11	-1.736e-08	0.00907
8e-11	-1.74e-08	0.00903
8e-11	-1.744e-08	0.009
8e-11	-1.748e-08	0.00896
8e-11	-1.752e-08	0.00893
8e-11	-1.756e-08	0.00889
8e-11	-1.76e-08	0.00886
8e-11	-1.764e-08	0.00883
8e-11	-1.768e-08	0.00879
8e-11	-1.772e-08	0.00876
8e-11	-1.776e-08	0.00873
8e-11	-1.78e-08	0.0087
8e-11	-1.784e-08	0.00866
8e-11	-1.788e-08	0.00863
8e-11	-1.792e-08	0.0086
8e-11	-1.796e-08	0.00857
8e-11	-1.8e-08	0.00853
8e-11	-1.804e-08	0.0085
8e-11	-1.808e-08	0.00847
8e-11	-1.812e-08	0.00844
8e-11	-1.816e-08	0.00841
8e-11	-1.82e-08	0.00838
8e-11	-1.824e-08	0.00835
8e-11	-1.828e-08	0.00831
8e-11	-1.832e-08	0.00828
8e-11	-1.836e-08	0.00825
8e-11	-1.84e-08	0.00822
8e-11	-1.844e-08	0.00819
8e-11	-1.848e-08	0.00816
8e-11	-1.852e-08	0.00813
8e-11	-1.856e-08	0.0081
8e-11	-1.86e-08	0.00807
8e-11	-1.864e-08	0.00804
8e-11	-1.868e-08	0.00802
8e-11	-1.872e-08	0.00799
8e-11	-1.876e-08	0.00796
8e-11	-1.88e-08	0.00793
8e-11	-1.884e-08	0.0079
8e-11	-1.888e-08	0.00787
8e-11	-1.892e-08	0.00784
8e-11	-1.896e-08	0.00781
8e-11	-1.9e-08	0.00779
8e-11	-1.904e-08	0.00776
8e-11	-1.908e-08	0.00773
8e-11	-1.912e-08	0.0077
8e-11	-1.916e-08	0.00768
8e-11	-1.92e-08	0.00765
8e-11	-1.924e-08	0.00762
8e-11	-1.928e-08	0.00759
8e-11	-1.932e-08	0.00757
8e-11	-1.936e-08	0.00754
8e-11	-1.94e-08	0.00751
8e-11	-1.944e-08	0.00749
8e-11	-1.948e-08	0.00746
8e-11	-1.952e-08	0.00743
8e-11	-1.956e-08	0.00741
8e-11	-1.96e-08	0.00738
8e-11	-1.964e-08	0.00736
8e-11	-1.968e-08	0.00733
8e-11	-1.972e-08	0.0073
8e-11	-1.976e-08	0.00728
8e-11	-1.98e-08	0.00725
8e-11	-1.984e-08	0.00723
8e-11	-1.988e-08	0.0072
8e-11	-1.992e-08	0.00718
8e-11	-1.996e-08	0.00715
8e-11	-2e-08	0.00713
1.2e-10	0	93.1287
1.2e-10	-4e-11	-0.04424
1.2e-10	-8e-11	-0.04255
1.2e-10	-1.2e-10	-0.04089
1.2e-10	-1.6e-10	-0.03925
1.2e-10	-2e-10	-0.03764
1.2e-10	-2.4e-10	-0.03604
1.2e-10	-2.8e-10	-0.03447
1.2e-10	-3.2e-10	-0.03293
1.2e-10	-3.6e-10	-0.0314
1.2e-10	-4e-10	-0.0299
1.2e-10	-4.4e-10	-0.02842
1.2e-10	-4.8e-10	-0.02697
1.2e-10	-5.2e-10	-0.02553
1.2e-10	-5.6e-10	-0.02412
1.2e-10	-6e-10	-0.02273
1.2e-10	-6.4e-10	-0.02137
1.2e-10	-6.8e-10	-0.02002
1.2e-10	-7.2e-10	-0.0187
1.2e-10	-7.6e-10	-0.01741
1.2e-10	-8e-10	-0.01613
1.2e-10	-8.4e-10	-0.01487
1.2e-10	-8.8e-10	-0.01364
1.2e-10	-9.2e-10	-0.01243
1.2e-10	-9.6e-10	-0.01124
1.2e-10	-1e-09	-0.01007
1.2e-10	-1.04e-09	-0.00892
1.2e-10	-1.08e-09	-0.0078
1.2e-10	-1.12e-09	-0.00669
1.2e-10	-1.16e-09	-0.00561
1.2e-10	-1.2e-09	-0.00455
1.2e-10	-1.24e-09	-0.0035
1.2e-10	-1.28e-09	-0.00248
1.2e-10	-1.32e-09	-0.00148
1.2e-10	-1.36e-09	-0.000494525
1.2e-10	-1.4e-09	0.0004682
1.2e-10	-1.44e-09	0.00141
1.2e-10	-1.48e-09	0.00233
1.2e-10	-1.52e-09	0.00324
1.2e-10	-1.56e-09	0.00412
1.2e-10	-1.6e-09	0.00499
1.2e-10	-1.64e-09	0.00584
1.2e-10	-1.68e-09	0.00667
1.2e-10	-1.72e-09	0.00748
1.2e-10	-1.76e-09	0.00827
1.2e-10	-1.8e-09	0.00905
1.2e-10	-1.84e-09	0.0098
1.2e-10	-1.88e-09	0.01054
1.2e-10	-1.92e-09	0.01127
1.2e-10	-1.96e-09	0.01197
1.2e-10	-2e-09	0.01266
1.2e-10	-2.04e-09	0.01333
1.2e-10	-2.08e-09	0.01399
1.2e-10	-2.12e-09	0.01463
1.2e-10	-2.16e-09	0.01525
1.2e-10	-2.2e-09	0.01586
1.2e-10	-2.24e-09	0.01645
1.2e-10	-2.28e-09	0.01703
1.2e-10	-2.32e-09	0.01759
1.2e-10	-2.36e-09	0.01813
1.2e-10	-2.4e-09	0.01867
1.2e-10	-2.44e-09	0.01918
1.2e-10	-2.48e-09	0.01969
1.2e-10	-2.52e-09	0.02018
1.2e-10	-2.56e-09	0.02065
1.2e-10	-2.6e-09	0.02111
1.2e-10	-2.64e-09	0.02156
1.2e-10	-2.68e-09	0.022
1.2e-10	-2.72e-09	0.02242
1.2e-10	-2.76e-09	0.02283
1.2e-10	-2.8e-09	0.02323
1.2e-10	-2.84e-09	0.02361
1.2e-10	-2.88e-09	0.02398
1.2e-10	-2.92e-09	0.02434
1.2e-10	-2.96e-09	0.02469
1.2e-10	-3e-09	0.02503
1.2e-10	-3.04e-09	0.02536
1.2e-10	-3.08e-09	0.02567
1.2e-10	-3.12e-09	0.02598
1.2e-10	-3.16e-09	0.02627
1.2e-10	-3.2e-09	0.02655
1.2e-10	-3.24e-09	0.02683
1.2e-10	-3.28e-09	0.02709
1.2e-10	-3.32e-09	0.02734
1.2e-10	-3.36e-09	0.02759
1.2e-10	-3.4e-09	0.02782
1.2e-10	-3.44e-09	0.02804
1.2e-10	-3.48e-09	0.02826
1.2e-10	-3.52e-09	0.02847
1.2e-10	-3.56e-09	0.02866
1.2e-10	-3.6e-09	0.02885
1.2e-10	-3.64e-09	0.02903
1.2e-10	-3.68e-09	0.02921
1.2e-10	-3.72e-09	0.02937
1.2e-10	-3.76e-09	0.02953
1.2e-10	-3.8e-09	0.02968
1.2e-10	-3.84e-09	0.02982
1.2e-10	-3.88e-09	0.02995
1.2e-10	-3.92e-09	0.03008
1.2e-10	-3.96e-09	0.0302
1.2e-10	-4e-09	0.03031
1.2e-10	-4.04e-09	0.03042
1.2e-10	-4.08e-09	0.03052
1.2e-10	-4.12e-09	0.03061
1.2e-10	-4.16e-09	0.0307
1.2e-10	-4.2e-09	0.03078
1.2e-10	-4.24e-09	0.03086
1.2e-10	-4.28e-09	0.03093
1.2e-10	-4.32e-09	0.03099
1.2e-10	-4.36e-09	0.03105
1.2e-10	-4.4e-09	0.0311
1.2e-10	-4.44e-09	0.03115
1.2e-10	-4.48e-09	0.03119
1.2e-10	-4.52e-09	0.03123
1.2e-10	-4.56e-09	0.03126
1.2e-10	-4.6e-09	0.03129
1.2e-10	-4.64e-09	0.03131
1.2e-10	-4.68e-09	0.03133
1.2e-10	-4.72e-09	0.03134
1.2e-10	-4.76e-09	0.03135
1.2e-10	-4.8e-09	0.03136
1.2e-10	-4.84e-09	0.03136
1.2e-10	-4.88e-09	0.03135
1.2e-10	-4.92e-09	0.03135
1.2e-10	-4.96e-09	0.03134
1.2e-10	-5e-09	0.03132
1.2e-10	-5.04e-09	0.03131
1.2e-10	-5.08e-09	0.03128
1.2e-10	-5.12e-09	0.03126
1.2e-10	-5.16e-09	0.03123
1.2e-10	-5.2e-09	0.0312
1.2e-10	-5.24e-09	0.03117
1.2e-10	-5.28e-09	0.03113
1.2e-10	-5.32e-09	0.03109
1.2e-10	-5.36e-09	0.03105
1.2e-10	-5.4e-09	0.031
1.2e-10	-5.44e-09	0.03096
1.2e-10	-5.48e-09	0.03091
1.2e-10	-5.52e-09	0.03085
1.2e-10	-5.56e-09	0.0308
1.2e-10	-5.6e-09	0.03074
1.2e-10	-5.64e-09	0.03068
1.2e-10	-5.68e-09	0.03062
1.2e-10	-5.72e-09	0.03056
1.2e-10	-5.76e-09	0.03049
1.2e-10	-5.8e-09	0.03042
1.2e-10	-5.84e-09	0.03035
1.2e-10	-5.88e-09	0.03028
1.2e-10	-5.92e-09	0.03021
1.2e-10	-5.96e-09	0.03013
1.2e-10	-6e-09	0.03005
1.2e-10	-6.04e-09	0.02998
1.2e-10	-6.08e-09	0.0299
1.2e-10	-6.12e-09	0.02981
1.2e-10	-6.16e-09	0.02973
1.2e-10	-6.2e-09	0.02965
1.2e-10	-6.24e-09	0.02956
1.2e-10	-6.28e-09	0.02947
1.2e-10	-6.32e-09	0.02939
1.2e-10	-6.36e-09	0.0293
1.2e-10	-6.4e-09	0.02921
1.2e-10	-6.44e-09	0.02912
1.2e-10	-6.48e-09	0.02902
1.2e-10	-6.52e-09	0.02893
1.2e-10	-6.56e-09	0.02883
1.2e-10	-6.6e-09	0.02874
1.2e-10	-6.64e-09	0.02864
1.2e-10	-6.68e-09	0.02855
1.2e-10	-6.72e-09	0.02845
1.2e-10	-6.76e-09	0.02835
1.2e-10	-6.8e-09	0.02825
1.2e-10	-6.84e-09	0.02815
1.2e-10	-6.88e-09	0.02805
1.2e-10	-6.92e-09	0.02795
1.2e-10	-6.96e-09	0.02785
1.2e-10	-7e-09	0.02775
1.2e-10	-7.04e-09	0.02764
1.2e-10	-7.08e-09	0.02754
1.2e-10	-7.12e-09	0.02744
1.2e-10	-7.16e-09	0.02733
1.2e-10	-7.2e-09	0.02723
1.2e-10	-7.24e-09	0.02712
1.2e-10	-7.28e-09	0.02702
1.2e-10	-7.32e-09	0.02691
1.2e-10	-7.36e-09	0.02681
1.2e-10	-7.4e-09	0.0267
1.2e-10	-7.44e-09	0.0266
1.2e-10	-7.48e-09	0.02649
1.2e-10	-7.52e-09	0.02638
1.2e-10	-7.56e-09	0.02628
1.2e-10	-7.6e-09	0.02617
1.2e-10	-7.64e-09	0.02606
1.2e-10	-7.68e-09	0.02596
1.2e-10	-7.72e-09	0.02585
1.2e-10	-7.76e-09	0.02574
1.2e-10	-7.8e-09	0.02564
1.2e-10	-7.84e-09	0.02553
1.2e-10	-7.88e-09	0.02542
1.2e-10	-7.92e-09	0.02531
1.2e-10	-7.96e-09	0.02521
1.2e-10	-8e-09	0.0251
1.2e-10	-8.04e-09	0.02499
1.2e-10	-8.08e-09	0.02489
1.2e-10	-8.12e-09	0.02478
1.2e-10	-8.16e-09	0.02467
1.2e-10	-8.2e-09	0.02457
1.2e-10	-8.24e-09	0.02446
1.2e-10	-8.28e-09	0.02435
1.2e-10	-8.32e-09	0.02425
1.2e-10	-8.36e-09	0.02414
1.2e-10	-8.4e-09	0.02403
1.2e-10	-8.44e-09	0.02393
1.2e-10	-8.48e-09	0.02382
1.2e-10	-8.52e-09	0.02372
1.2e-10	-8.56e-09	0.02361
1.2e-10	-8.6e-09	0.02351
1.2e-10	-8.64e-09	0.0234
1.2e-10	-8.68e-09	0.0233
1.2e-10	-8.72e-09	0.02319
1.2e-10	-8.76e-09	0.02309
1.2e-10	-8.8e-09	0.02299
1.2e-10	-8.84e-09	0.02288
1.2e-10	-8.88e-09	0.02278
1.2e-10	-8.92e-09	0.02268
1.2e-10	-8.96e-09	0.02258
1.2e-10	-9e-09	0.02247
1.2e-10	-9.04e-09	0.02237
1.2e-10	-9.08e-09	0.02227
1.2e-10	-9.12e-09	0.02217
1.2e-10	-9.16e-09	0.02207
1.2e-10	-9.2e-09	0.02197
1.2e-10	-9.24e-09	0.02187
1.2e-10	-9.28e-09	0.02177
1.2e-10	-9.32e-09	0.02167
1.2e-10	-9.36e-09	0.02157
1.2e-10	-9.4e-09	0.02147
1.2e-10	-9.44e-09	0.02137
1.2e-10	-9.48e-09	0.02127
1.2e-10	-9.52e-09	0.02118
1.2e-10	-9.56e-09	0.02108
1.2e-10	-9.6e-09	0.02098
1.2e-10	-9.64e-09	0.02088
1.2e-10	-9.68e-09	0.02079
1.2e-10	-9.72e-09	0.02069
1.2e-10	-9.76e-09	0.0206
1.2e-10	-9.8e-09	0.0205
1.2e-10	-9.84e-09	0.02041
1.2e-10	-9.88e-09	0.02031
1.2e-10	-9.92e-09	0.02022
1.2e-10	-9.96e-09	0.02013
1.2e-10	-1e-08	0.02003
1.2e-10	-1.004e-08	0.01994
1.2e-10	-1.008e-08	0.01985
1.2e-10	-1.012e-08	0.01976
1.2e-10	-1.016e-08	0.01967
1.2e-10	-1.02e-08	0.01957
1.2e-10	-1.024e-08	0.01948
1.2e-10	-1.028e-08	0.01939
1.2e-10	-1.032e-08	0.0193
1.2e-10	-1.036e-08	0.01922
1.2e-10	-1.04e-08	0.01913
1.2e-10	-1.044e-08	0.01904
1.2e-10	-1.048e-08	0.01895
1.2e-10	-1.052e-08	0.01886
1.2e-10	-1.056e-08	0.01877
1.2e-10	-1.06e-08	0.01869
1.2e-10	-1.064e-08	0.0186
1.2e-10	-1.068e-08	0.01852
1.2e-10	-1.072e-08	0.01843
1.2e-10	-1.076e-08	0.01834
1.2e-10	-1.08e-08	0.01826
1.2e-10	-1.084e-08	0.01818
1.2e-10	-1.088e-08	0.01809
1.2e-10	-1.092e-08	0.01801
1.2e-10	-1.096e-08	0.01793
1.2e-10	-1.1e-08	0.01784
1.2e-10	-1.104e-08	0.01776
1.2e-10	-1.108e-08	0.01768
1.2e-10	-1.112e-08	0.0176
1.2e-10	-1.116e-08	0.01752
1.2e-10	-1.12e-08	0.01744
1.2e-10	-1.124e-08	0.01736
1.2e-10	-1.128e-08	0.01728
1.2e-10	-1.132e-08	0.0172
1.2e-10	-1.136e-08	0.01712
1.2e-10	-1.14e-08	0.01704
1.2e-10	-1.144e-08	0.01696
1.2e-10	-1.148e-08	0.01688
1.2e-10	-1.152e-08	0.01681
1.2e-10	-1.156e-08	0.01673
1.2e-10	-1.16e-08	0.01665
1.2e-10	-1.164e-08	0.01658
1.2e-10	-1.168e-08	0.0165
1.2e-10	-1.172e-08	0.01643
1.2e-10	-1.176e-08	0.01635
1.2e-10	-1.18e-08	0.01628
1.2e-10	-1.184e-08	0.0162
1.2e-10	-1.188e-08	0.01613
1.2e-10	-1.192e-08	0.01606
1.2e-10	-1.196e-08	0.01598
1.2e-10	-1.2e-08	0.01591
1.2e-10	-1.204e-08	0.01584
1.2e-10	-1.208e-08	0.01577
1.2e-10	-1.212e-08	0.0157
1.2e-10	-1.216e-08	0.01562
1.2e-10	-1.22e-08	0.01555
1.2e-10	-1.224e-08	0.01548
1.2e-10	-1.228e-08	0.01541
1.2e-10	-1.232e-08	0.01534
1.2e-10	-1.236e-08	0.01528
1.2e-10	-1.24e-08	0.01521
1.2e-10	-1.244e-08	0.01514
1.2e-10	-1.248e-08	0.01507
1.2e-10	-1.252e-08	0.015
1.2e-10	-1.256e-08	0.01494
1.2e-10	-1.26e-08	0.01487
1.2e-10	-1.264e-08	0.0148
1.2e-10	-1.268e-08	0.01474
1.2e-10	-1.272e-08	0.01467
1.2e-10	-1.276e-08	0.01461
1.2e-10	-1.28e-08	0.01454
1.2e-10	-1.284e-08	0.01448
1.2e-10	-1.288e-08	0.01441
1.2e-10	-1.292e-08	0.01435
1.2e-10	-1.296e-08	0.01428
1.2e-10	-1.3e-08	0.01422
1.2e-10	-1.304e-08	0.01416
1.2e-10	-1.308e-08	0.0141
1.2e-10	-1.312e-08	0.01403
1.2e-10	-1.316e-08	0.01397
1.2e-10	-1.32e-08	0.01391
1.2e-10	-1.324e-08	0.01385
1.2e-10	-1.328e-08	0.01379
1.2e-10	-1.332e-08	0.01373
1.2e-10	-1.336e-08	0.01367
1.2e-10	-1.34e-08	0.01361
1.2e-10	-1.344e-08	0.01355
1.2e-10	-1.348e-08	0.01349
1.2e-10	-1.352e-08	0.01343
1.2e-10	-1.356e-08	0.01337
1.2e-10	-1.36e-08	0.01331
1.2e-10	-1.364e-08	0.01326
1.2e-10	-1.368e-08	0.0132
1.2e-10	-1.372e-08	0.01314
1.2e-10	-1.376e-08	0.01308
1.2e-10	-1.38e-08	0.01303
1.2e-10	-1.384e-08	0.01297
1.2e-10	-1.388e-08	0.01292
1.2e-10	-1.392e-08	0.01286
1.2e-10	-1.396e-08	0.0128
1.2e-10	-1.4e-08	0.01275
1.2e-10	-1.404e-08	0.0127
1.2e-10	-1.408e-08	0.01264
1.2e-10	-1.412e-08	0.01259
1.2e-10	-1.416e-08	0.01253
1.2e-10	-1.42e-08	0.01248
1.2e-10	-1.424e-08	0.01243
1.2e-10	-1.428e-08	0.01237
1.2e-10	-1.432e-08	0.01232
1.2e-10	-1.436e-08	0.01227
1.2e-10	-1.44e-08	0.01222
1.2e-10	-1.444e-08	0.01216
1.2e-10	-1.448e-08	0.01211
1.2e-10	-1.452e-08	0.01206
1.2e-10	-1.456e-08	0.01201
1.2e-10	-1.46e-08	0.01196
1.2e-10	-1.464e-08	0.01191
1.2e-10	-1.468e-08	0.01186
1.2e-10	-1.472e-08	0.01181
1.2e-10	-1.476e-08	0.01176
1.2e-10	-1.48e-08	0.01171
1.2e-10	-1.484e-08	0.01166
1.2e-10	-1.488e-08	0.01161
1.2e-10	-1.492e-08	0.01157
1.2e-10	-1.496e-08	0.01152
1.2e-10	-1.5e-08	0.01147
1.2e-10	-1.504e-08	0.01142
1.2e-10	-1.508e-08	0.01138
1.2e-10	-1.512e-08	0.01133
1.2e-10	-1.516e-08	0.01128
1.2e-10	-1.52e-08	0.01124
1.2e-10	-1.524e-08	0.01119
1.2e-10	-1.528e-08	0.01114
1.2e-10	-1.532e-08	0.0111
1.2e-10	-1.536e-08	0.01105
1.2e-10	-1.54e-08	0.01101
1.2e-10	-1.544e-08	0.01096
1.2e-10	-1.548e-08	0.01092
1.2e-10	-1.552e-08	0.01087
1.2e-10	-1.556e-08	0.01083
1.2e-10	-1.56e-08	0.01078
1.2e-10	-1.564e-08	0.01074
1.2e-10	-1.568e-08	0.0107
1.2e-10	-1.572e-08	0.01065
1.2e-10	-1.576e-08	0.01061
1.2e-10	-1.58e-08	0.01057
1.2e-10	-1.584e-08	0.01052
1.2e-10	-1.588e-08	0.01048
1.2e-10	-1.592e-08	0.01044
1.2e-10	-1.596e-08	0.0104
1.2e-10	-1.6e-08	0.01036
1.2e-10	-1.604e-08	0.01031
1.2e-10	-1.608e-08	0.01027
1.2e-10	-1.612e-08	0.01023
1.2e-10	-1.616e-08	0.01019
1.2e-10	-1.62e-08	0.01015
1.2e-10	-1.624e-08	0.01011
1.2e-10	-1.628e-08	0.01007
1.2e-10	-1.632e-08	0.01003
1.2e-10	-1.636e-08	0.00999
1.2e-10	-1.64e-08	0.00995
1.2e-10	-1.644e-08	0.00991
1.2e-10	-1.648e-08	0.00987
1.2e-10	-1.652e-08	0.00983
1.2e-10	-1.656e-08	0.0098
1.2e-10	-1.66e-08	0.00976
1.2e-10	-1.664e-08	0.00972
1.2e-10	-1.668e-08	0.00968
1.2e-10	-1.672e-08	0.00964
1.2e-10	-1.676e-08	0.00961
1.2e-10	-1.68e-08	0.00957
1.2e-10	-1.684e-08	0.00953
1.2e-10	-1.688e-08	0.00949
1.2e-10	-1.692e-08	0.00946
1.2e-10	-1.696e-08	0.00942
1.2e-10	-1.7e-08	0.00938
1.2e-10	-1.704e-08	0.00935
1.2e-10	-1.708e-08	0.00931
1.2e-10	-1.712e-08	0.00928
1.2e-10	-1.716e-08	0.00924
1.2e-10	-1.72e-08	0.0092
1.2e-10	-1.724e-08	0.00917
1.2e-10	-1.728e-08	0.00913
1.2e-10	-1.732e-08	0.0091
1.2e-10	-1.736e-08	0.00906
1.2e-10	-1.74e-08	0.00903
1.2e-10	-1.744e-08	0.009
1.2e-10	-1.748e-08	0.00896
1.2e-10	-1.752e-08	0.00893
1.2e-10	-1.756e-08	0.00889
1.2e-10	-1.76e-08	0.00886
1.2e-10	-1.764e-08	0.00883
1.2e-10	-1.768e-08	0.00879
1.2e-10	-1.772e-08	0.00876
1.2e-10	-1.776e-08	0.00873
1.2e-10	-1.78e-08	0.00869
1.2e-10	-1.784e-08	0.00866
1.2e-10	-1.788e-08	0.00863
1.2e-10	-1.792e-08	0.0086
1.2e-10	-1.796e-08	0.00856
1.2e-10	-1.8e-08	0.00853
1.2e-10	-1.804e-08	0.0085
1.2e-10	-1.808e-08	0.00847
1.2e-10	-1.812e-08	0.00844
1.2e-10	-1.816e-08	0.00841
1.2e-10	-1.82e-08	0.00838
1.2e-10	-1.824e-08	0.00834
1.2e-10	-1.828e-08	0.00831
1.2e-10	-1.832e-08	0.00828
1.2e-10	-1.836e-08	0.00825
1.2e-10	-1.84e-08	0.00822
1.2e-10	-1.844e-08	0.00819
1.2e-10	-1.848e-08	0.00816
1.2e-10	-1.852e-08	0.00813
1.2e-10	-1.856e-08	0.0081
1.2e-10	-1.86e-08	0.00807
1.2e-10	-1.864e-08	0.00804
1.2e-10	-1.868e-08	0.00801
1.2e-10	-1.872e-08	0.00799
1.2e-10	-1.876e-08	0.00796
1.2e-10	-1.88e-08	0.00793
1.2e-10	-1.884e-08	0.0079
1.2e-10	-1.888e-08	0.00787
1.2e-10	-1.892e-08	0.00784
1.2e-10	-1.896e-08	0.00781
1.2e-10	-1.9e-08	0.00779
1.2e-10	-1.904e-08	0.00776
1.2e-10	-1.908e-08	0.00773
1.2e-10	-1.912e-08	0.0077
1.2e-10	-1.916e-08	0.00767
1.2e-10	-1.92e-08	0.00765
1.2e-10	-1.924e-08	0.00762
1.2e-10	-1.928e-08	0.00759
1.2e-10	-1.932e-08	0.00757
1.2e-10	-1.936e-08	0.00754
1.2e-10	-1.94e-08	0.00751
1.2e-10	-1.944e-08	0.00749
1.2e-10	-1.948e-08	0.00746
1.2e-10	-1.952e-08	0.00743
1.2e-10	-1.956e-08	0.00741
1.2e-10	-1.96e-08	0.00738
1.2e-10	-1.964e-08	0.00735
1.2e-10	-1.968e-08	0.00733
1.2e-10	-1.972e-08	0.0073
1.2e-10	-1.976e-08	0.00728
[truncated: 500,005+ more rows]

## Sheet: Extended Fig. 1e
Extended Data Figure 1e	Spatial distributions of the strain ε33 calculated with parameters FL = 3 μN and R = 20 nm
x (nm)	z (nm)	ε33
0	0	0
0	-4e-11	-0.0936
0	-8e-11	-0.09524
0	-1.2e-10	-0.09685
0	-1.6e-10	-0.09843
0	-2e-10	-0.09998
0	-2.4e-10	-0.1015
0	-2.8e-10	-0.10298
0	-3.2e-10	-0.10443
0	-3.6e-10	-0.10584
0	-4e-10	-0.10723
0	-4.4e-10	-0.10858
0	-4.8e-10	-0.1099
0	-5.2e-10	-0.11119
0	-5.6e-10	-0.11244
0	-6e-10	-0.11367
0	-6.4e-10	-0.11486
0	-6.8e-10	-0.11602
0	-7.2e-10	-0.11715
0	-7.6e-10	-0.11825
0	-8e-10	-0.11932
0	-8.4e-10	-0.12035
0	-8.8e-10	-0.12136
0	-9.2e-10	-0.12234
0	-9.6e-10	-0.12328
0	-1e-09	-0.1242
0	-1.04e-09	-0.12508
0	-1.08e-09	-0.12594
0	-1.12e-09	-0.12677
0	-1.16e-09	-0.12757
0	-1.2e-09	-0.12834
0	-1.24e-09	-0.12908
0	-1.28e-09	-0.12979
0	-1.32e-09	-0.13048
0	-1.36e-09	-0.13114
0	-1.4e-09	-0.13177
0	-1.44e-09	-0.13237
0	-1.48e-09	-0.13295
0	-1.52e-09	-0.1335
0	-1.56e-09	-0.13402
0	-1.6e-09	-0.13452
0	-1.64e-09	-0.135
0	-1.68e-09	-0.13545
0	-1.72e-09	-0.13587
0	-1.76e-09	-0.13627
0	-1.8e-09	-0.13665
0	-1.84e-09	-0.137
0	-1.88e-09	-0.13733
0	-1.92e-09	-0.13763
0	-1.96e-09	-0.13791
0	-2e-09	-0.13817
0	-2.04e-09	-0.13841
0	-2.08e-09	-0.13863
0	-2.12e-09	-0.13883
0	-2.16e-09	-0.139
0	-2.2e-09	-0.13915
0	-2.24e-09	-0.13929
0	-2.28e-09	-0.1394
0	-2.32e-09	-0.1395
0	-2.36e-09	-0.13957
0	-2.4e-09	-0.13963
0	-2.44e-09	-0.13967
0	-2.48e-09	-0.13969
0	-2.52e-09	-0.13969
0	-2.56e-09	-0.13967
0	-2.6e-09	-0.13964
0	-2.64e-09	-0.13959
0	-2.68e-09	-0.13953
0	-2.72e-09	-0.13945
0	-2.76e-09	-0.13935
0	-2.8e-09	-0.13924
0	-2.84e-09	-0.13911
0	-2.88e-09	-0.13897
0	-2.92e-09	-0.13881
0	-2.96e-09	-0.13864
0	-3e-09	-0.13846
0	-3.04e-09	-0.13826
0	-3.08e-09	-0.13805
0	-3.12e-09	-0.13783
0	-3.16e-09	-0.13759
0	-3.2e-09	-0.13735
0	-3.24e-09	-0.13709
0	-3.28e-09	-0.13682
0	-3.32e-09	-0.13654
0	-3.36e-09	-0.13625
0	-3.4e-09	-0.13594
0	-3.44e-09	-0.13563
0	-3.48e-09	-0.13531
0	-3.52e-09	-0.13498
0	-3.56e-09	-0.13463
0	-3.6e-09	-0.13428
0	-3.64e-09	-0.13392
0	-3.68e-09	-0.13356
0	-3.72e-09	-0.13318
0	-3.76e-09	-0.1328
0	-3.8e-09	-0.13241
0	-3.84e-09	-0.13201
0	-3.88e-09	-0.1316
0	-3.92e-09	-0.13119
0	-3.96e-09	-0.13077
0	-4e-09	-0.13034
0	-4.04e-09	-0.12991
0	-4.08e-09	-0.12947
0	-4.12e-09	-0.12902
0	-4.16e-09	-0.12857
0	-4.2e-09	-0.12812
0	-4.24e-09	-0.12766
0	-4.28e-09	-0.12719
0	-4.32e-09	-0.12672
0	-4.36e-09	-0.12625
0	-4.4e-09	-0.12577
0	-4.44e-09	-0.12528
0	-4.48e-09	-0.1248
0	-4.52e-09	-0.12431
0	-4.56e-09	-0.12381
0	-4.6e-09	-0.12331
0	-4.64e-09	-0.12281
0	-4.68e-09	-0.12231
0	-4.72e-09	-0.1218
0	-4.76e-09	-0.12129
0	-4.8e-09	-0.12078
0	-4.84e-09	-0.12027
0	-4.88e-09	-0.11975
0	-4.92e-09	-0.11923
0	-4.96e-09	-0.11871
0	-5e-09	-0.11819
0	-5.04e-09	-0.11766
0	-5.08e-09	-0.11714
0	-5.12e-09	-0.11661
0	-5.16e-09	-0.11608
0	-5.2e-09	-0.11555
0	-5.24e-09	-0.11502
0	-5.28e-09	-0.11449
0	-5.32e-09	-0.11396
0	-5.36e-09	-0.11343
0	-5.4e-09	-0.11289
0	-5.44e-09	-0.11236
0	-5.48e-09	-0.11183
0	-5.52e-09	-0.11129
0	-5.56e-09	-0.11076
0	-5.6e-09	-0.11022
0	-5.64e-09	-0.10969
0	-5.68e-09	-0.10915
0	-5.72e-09	-0.10862
0	-5.76e-09	-0.10809
0	-5.8e-09	-0.10755
0	-5.84e-09	-0.10702
0	-5.88e-09	-0.10649
0	-5.92e-09	-0.10596
0	-5.96e-09	-0.10543
0	-6e-09	-0.1049
0	-6.04e-09	-0.10437
0	-6.08e-09	-0.10384
0	-6.12e-09	-0.10331
0	-6.16e-09	-0.10279
0	-6.2e-09	-0.10226
0	-6.24e-09	-0.10174
0	-6.28e-09	-0.10121
0	-6.32e-09	-0.10069
0	-6.36e-09	-0.10017
0	-6.4e-09	-0.09965
0	-6.44e-09	-0.09914
0	-6.48e-09	-0.09862
0	-6.52e-09	-0.09811
0	-6.56e-09	-0.0976
0	-6.6e-09	-0.09708
0	-6.64e-09	-0.09657
0	-6.68e-09	-0.09607
0	-6.72e-09	-0.09556
0	-6.76e-09	-0.09506
0	-6.8e-09	-0.09456
0	-6.84e-09	-0.09406
0	-6.88e-09	-0.09356
0	-6.92e-09	-0.09306
0	-6.96e-09	-0.09257
0	-7e-09	-0.09207
0	-7.04e-09	-0.09158
0	-7.08e-09	-0.09109
0	-7.12e-09	-0.09061
0	-7.16e-09	-0.09012
0	-7.2e-09	-0.08964
0	-7.24e-09	-0.08916
0	-7.28e-09	-0.08868
0	-7.32e-09	-0.08821
0	-7.36e-09	-0.08773
0	-7.4e-09	-0.08726
0	-7.44e-09	-0.08679
0	-7.48e-09	-0.08632
0	-7.52e-09	-0.08586
0	-7.56e-09	-0.0854
0	-7.6e-09	-0.08493
0	-7.64e-09	-0.08448
0	-7.68e-09	-0.08402
0	-7.72e-09	-0.08357
0	-7.76e-09	-0.08311
0	-7.8e-09	-0.08267
0	-7.84e-09	-0.08222
0	-7.88e-09	-0.08177
0	-7.92e-09	-0.08133
0	-7.96e-09	-0.08089
0	-8e-09	-0.08045
0	-8.04e-09	-0.08002
0	-8.08e-09	-0.07959
0	-8.12e-09	-0.07916
0	-8.16e-09	-0.07873
0	-8.2e-09	-0.0783
0	-8.24e-09	-0.07788
0	-8.28e-09	-0.07746
0	-8.32e-09	-0.07704
0	-8.36e-09	-0.07662
0	-8.4e-09	-0.07621
0	-8.44e-09	-0.0758
0	-8.48e-09	-0.07539
0	-8.52e-09	-0.07498
0	-8.56e-09	-0.07457
0	-8.6e-09	-0.07417
0	-8.64e-09	-0.07377
0	-8.68e-09	-0.07337
0	-8.72e-09	-0.07298
0	-8.76e-09	-0.07258
0	-8.8e-09	-0.07219
0	-8.84e-09	-0.07181
0	-8.88e-09	-0.07142
0	-8.92e-09	-0.07103
0	-8.96e-09	-0.07065
0	-9e-09	-0.07027
0	-9.04e-09	-0.0699
0	-9.08e-09	-0.06952
0	-9.12e-09	-0.06915
0	-9.16e-09	-0.06878
0	-9.2e-09	-0.06841
0	-9.24e-09	-0.06804
0	-9.28e-09	-0.06768
0	-9.32e-09	-0.06732
0	-9.36e-09	-0.06696
0	-9.4e-09	-0.0666
0	-9.44e-09	-0.06625
0	-9.48e-09	-0.0659
0	-9.52e-09	-0.06555
0	-9.56e-09	-0.0652
0	-9.6e-09	-0.06485
0	-9.64e-09	-0.06451
0	-9.68e-09	-0.06417
0	-9.72e-09	-0.06383
0	-9.76e-09	-0.06349
0	-9.8e-09	-0.06315
0	-9.84e-09	-0.06282
0	-9.88e-09	-0.06249
0	-9.92e-09	-0.06216
0	-9.96e-09	-0.06183
0	-1e-08	-0.06151
0	-1.004e-08	-0.06119
0	-1.008e-08	-0.06086
0	-1.012e-08	-0.06055
0	-1.016e-08	-0.06023
0	-1.02e-08	-0.05991
0	-1.024e-08	-0.0596
0	-1.028e-08	-0.05929
0	-1.032e-08	-0.05898
0	-1.036e-08	-0.05868
0	-1.04e-08	-0.05837
0	-1.044e-08	-0.05807
0	-1.048e-08	-0.05777
0	-1.052e-08	-0.05747
0	-1.056e-08	-0.05717
0	-1.06e-08	-0.05688
0	-1.064e-08	-0.05658
0	-1.068e-08	-0.05629
0	-1.072e-08	-0.056
0	-1.076e-08	-0.05571
0	-1.08e-08	-0.05543
0	-1.084e-08	-0.05514
0	-1.088e-08	-0.05486
0	-1.092e-08	-0.05458
0	-1.096e-08	-0.0543
0	-1.1e-08	-0.05403
0	-1.104e-08	-0.05375
0	-1.108e-08	-0.05348
0	-1.112e-08	-0.05321
0	-1.116e-08	-0.05294
0	-1.12e-08	-0.05267
0	-1.124e-08	-0.0524
0	-1.128e-08	-0.05214
0	-1.132e-08	-0.05187
0	-1.136e-08	-0.05161
0	-1.14e-08	-0.05135
0	-1.144e-08	-0.0511
0	-1.148e-08	-0.05084
0	-1.152e-08	-0.05059
0	-1.156e-08	-0.05033
0	-1.16e-08	-0.05008
0	-1.164e-08	-0.04983
0	-1.168e-08	-0.04958
0	-1.172e-08	-0.04934
0	-1.176e-08	-0.04909
0	-1.18e-08	-0.04885
0	-1.184e-08	-0.04861
0	-1.188e-08	-0.04837
0	-1.192e-08	-0.04813
0	-1.196e-08	-0.04789
0	-1.2e-08	-0.04766
0	-1.204e-08	-0.04742
0	-1.208e-08	-0.04719
0	-1.212e-08	-0.04696
0	-1.216e-08	-0.04673
0	-1.22e-08	-0.0465
0	-1.224e-08	-0.04628
0	-1.228e-08	-0.04605
0	-1.232e-08	-0.04583
0	-1.236e-08	-0.0456
0	-1.24e-08	-0.04538
0	-1.244e-08	-0.04516
0	-1.248e-08	-0.04495
0	-1.252e-08	-0.04473
0	-1.256e-08	-0.04451
0	-1.26e-08	-0.0443
0	-1.264e-08	-0.04409
0	-1.268e-08	-0.04388
0	-1.272e-08	-0.04367
0	-1.276e-08	-0.04346
0	-1.28e-08	-0.04325
0	-1.284e-08	-0.04304
0	-1.288e-08	-0.04284
0	-1.292e-08	-0.04264
0	-1.296e-08	-0.04244
0	-1.3e-08	-0.04223
0	-1.304e-08	-0.04203
0	-1.308e-08	-0.04184
0	-1.312e-08	-0.04164
0	-1.316e-08	-0.04144
0	-1.32e-08	-0.04125
0	-1.324e-08	-0.04106
0	-1.328e-08	-0.04086
0	-1.332e-08	-0.04067
0	-1.336e-08	-0.04048
0	-1.34e-08	-0.0403
0	-1.344e-08	-0.04011
0	-1.348e-08	-0.03992
0	-1.352e-08	-0.03974
0	-1.356e-08	-0.03955
0	-1.36e-08	-0.03937
0	-1.364e-08	-0.03919
0	-1.368e-08	-0.03901
0	-1.372e-08	-0.03883
0	-1.376e-08	-0.03865
0	-1.38e-08	-0.03848
0	-1.384e-08	-0.0383
0	-1.388e-08	-0.03812
0	-1.392e-08	-0.03795
0	-1.396e-08	-0.03778
0	-1.4e-08	-0.03761
0	-1.404e-08	-0.03744
0	-1.408e-08	-0.03727
0	-1.412e-08	-0.0371
0	-1.416e-08	-0.03693
0	-1.42e-08	-0.03676
0	-1.424e-08	-0.0366
0	-1.428e-08	-0.03644
0	-1.432e-08	-0.03627
0	-1.436e-08	-0.03611
0	-1.44e-08	-0.03595
0	-1.444e-08	-0.03579
0	-1.448e-08	-0.03563
0	-1.452e-08	-0.03547
0	-1.456e-08	-0.03531
0	-1.46e-08	-0.03516
0	-1.464e-08	-0.035
0	-1.468e-08	-0.03485
0	-1.472e-08	-0.03469
0	-1.476e-08	-0.03454
0	-1.48e-08	-0.03439
0	-1.484e-08	-0.03424
0	-1.488e-08	-0.03409
0	-1.492e-08	-0.03394
0	-1.496e-08	-0.03379
0	-1.5e-08	-0.03364
0	-1.504e-08	-0.0335
0	-1.508e-08	-0.03335
0	-1.512e-08	-0.03321
0	-1.516e-08	-0.03306
0	-1.52e-08	-0.03292
0	-1.524e-08	-0.03278
0	-1.528e-08	-0.03264
0	-1.532e-08	-0.0325
0	-1.536e-08	-0.03236
0	-1.54e-08	-0.03222
0	-1.544e-08	-0.03208
0	-1.548e-08	-0.03194
0	-1.552e-08	-0.03181
0	-1.556e-08	-0.03167
0	-1.56e-08	-0.03154
0	-1.564e-08	-0.0314
0	-1.568e-08	-0.03127
0	-1.572e-08	-0.03114
0	-1.576e-08	-0.03101
0	-1.58e-08	-0.03088
0	-1.584e-08	-0.03075
0	-1.588e-08	-0.03062
0	-1.592e-08	-0.03049
0	-1.596e-08	-0.03036
0	-1.6e-08	-0.03023
0	-1.604e-08	-0.03011
0	-1.608e-08	-0.02998
0	-1.612e-08	-0.02986
0	-1.616e-08	-0.02973
0	-1.62e-08	-0.02961
0	-1.624e-08	-0.02949
0	-1.628e-08	-0.02937
0	-1.632e-08	-0.02925
0	-1.636e-08	-0.02913
0	-1.64e-08	-0.02901
0	-1.644e-08	-0.02889
0	-1.648e-08	-0.02877
0	-1.652e-08	-0.02865
0	-1.656e-08	-0.02853
0	-1.66e-08	-0.02842
0	-1.664e-08	-0.0283
0	-1.668e-08	-0.02819
0	-1.672e-08	-0.02807
0	-1.676e-08	-0.02796
0	-1.68e-08	-0.02785
0	-1.684e-08	-0.02773
0	-1.688e-08	-0.02762
0	-1.692e-08	-0.02751
0	-1.696e-08	-0.0274
0	-1.7e-08	-0.02729
0	-1.704e-08	-0.02718
0	-1.708e-08	-0.02707
0	-1.712e-08	-0.02696
0	-1.716e-08	-0.02686
0	-1.72e-08	-0.02675
0	-1.724e-08	-0.02664
0	-1.728e-08	-0.02654
0	-1.732e-08	-0.02643
0	-1.736e-08	-0.02633
0	-1.74e-08	-0.02622
0	-1.744e-08	-0.02612
0	-1.748e-08	-0.02602
0	-1.752e-08	-0.02592
0	-1.756e-08	-0.02582
0	-1.76e-08	-0.02571
0	-1.764e-08	-0.02561
0	-1.768e-08	-0.02551
0	-1.772e-08	-0.02541
0	-1.776e-08	-0.02532
0	-1.78e-08	-0.02522
0	-1.784e-08	-0.02512
0	-1.788e-08	-0.02502
0	-1.792e-08	-0.02493
0	-1.796e-08	-0.02483
0	-1.8e-08	-0.02473
0	-1.804e-08	-0.02464
0	-1.808e-08	-0.02454
0	-1.812e-08	-0.02445
0	-1.816e-08	-0.02436
0	-1.82e-08	-0.02426
0	-1.824e-08	-0.02417
0	-1.828e-08	-0.02408
0	-1.832e-08	-0.02399
0	-1.836e-08	-0.0239
0	-1.84e-08	-0.02381
0	-1.844e-08	-0.02372
0	-1.848e-08	-0.02363
0	-1.852e-08	-0.02354
0	-1.856e-08	-0.02345
0	-1.86e-08	-0.02336
0	-1.864e-08	-0.02327
0	-1.868e-08	-0.02319
0	-1.872e-08	-0.0231
0	-1.876e-08	-0.02301
0	-1.88e-08	-0.02293
0	-1.884e-08	-0.02284
0	-1.888e-08	-0.02276
0	-1.892e-08	-0.02267
0	-1.896e-08	-0.02259
0	-1.9e-08	-0.02251
0	-1.904e-08	-0.02242
0	-1.908e-08	-0.02234
0	-1.912e-08	-0.02226
0	-1.916e-08	-0.02218
0	-1.92e-08	-0.02209
0	-1.924e-08	-0.02201
0	-1.928e-08	-0.02193
0	-1.932e-08	-0.02185
0	-1.936e-08	-0.02177
0	-1.94e-08	-0.02169
0	-1.944e-08	-0.02161
0	-1.948e-08	-0.02154
0	-1.952e-08	-0.02146
0	-1.956e-08	-0.02138
0	-1.96e-08	-0.0213
0	-1.964e-08	-0.02123
0	-1.968e-08	-0.02115
0	-1.972e-08	-0.02107
0	-1.976e-08	-0.021
0	-1.98e-08	-0.02092
0	-1.984e-08	-0.02085
0	-1.988e-08	-0.02077
0	-1.992e-08	-0.0207
0	-1.996e-08	-0.02063
0	-2e-08	-0.02055
4e-11	0	0
4e-11	-4e-11	-0.0936
4e-11	-8e-11	-0.09524
4e-11	-1.2e-10	-0.09685
4e-11	-1.6e-10	-0.09843
4e-11	-2e-10	-0.09998
4e-11	-2.4e-10	-0.10149
4e-11	-2.8e-10	-0.10298
4e-11	-3.2e-10	-0.10443
4e-11	-3.6e-10	-0.10584
4e-11	-4e-10	-0.10723
4e-11	-4.4e-10	-0.10858
4e-11	-4.8e-10	-0.1099
4e-11	-5.2e-10	-0.11119
4e-11	-5.6e-10	-0.11244
4e-11	-6e-10	-0.11367
4e-11	-6.4e-10	-0.11486
4e-11	-6.8e-10	-0.11602
4e-11	-7.2e-10	-0.11715
4e-11	-7.6e-10	-0.11825
4e-11	-8e-10	-0.11932
4e-11	-8.4e-10	-0.12035
4e-11	-8.8e-10	-0.12136
4e-11	-9.2e-10	-0.12233
4e-11	-9.6e-10	-0.12328
4e-11	-1e-09	-0.1242
4e-11	-1.04e-09	-0.12508
4e-11	-1.08e-09	-0.12594
4e-11	-1.12e-09	-0.12677
4e-11	-1.16e-09	-0.12757
4e-11	-1.2e-09	-0.12834
4e-11	-1.24e-09	-0.12908
4e-11	-1.28e-09	-0.12979
4e-11	-1.32e-09	-0.13048
4e-11	-1.36e-09	-0.13113
4e-11	-1.4e-09	-0.13177
4e-11	-1.44e-09	-0.13237
4e-11	-1.48e-09	-0.13295
4e-11	-1.52e-09	-0.1335
4e-11	-1.56e-09	-0.13402
4e-11	-1.6e-09	-0.13452
4e-11	-1.64e-09	-0.135
4e-11	-1.68e-09	-0.13544
4e-11	-1.72e-09	-0.13587
4e-11	-1.76e-09	-0.13627
4e-11	-1.8e-09	-0.13664
4e-11	-1.84e-09	-0.13699
4e-11	-1.88e-09	-0.13732
4e-11	-1.92e-09	-0.13763
4e-11	-1.96e-09	-0.13791
4e-11	-2e-09	-0.13817
4e-11	-2.04e-09	-0.13841
4e-11	-2.08e-09	-0.13863
4e-11	-2.12e-09	-0.13882
4e-11	-2.16e-09	-0.139
4e-11	-2.2e-09	-0.13915
4e-11	-2.24e-09	-0.13928
4e-11	-2.28e-09	-0.1394
4e-11	-2.32e-09	-0.13949
4e-11	-2.36e-09	-0.13957
4e-11	-2.4e-09	-0.13962
4e-11	-2.44e-09	-0.13966
4e-11	-2.48e-09	-0.13968
4e-11	-2.52e-09	-0.13968
4e-11	-2.56e-09	-0.13967
4e-11	-2.6e-09	-0.13964
4e-11	-2.64e-09	-0.13959
4e-11	-2.68e-09	-0.13952
4e-11	-2.72e-09	-0.13944
4e-11	-2.76e-09	-0.13935
4e-11	-2.8e-09	-0.13923
4e-11	-2.84e-09	-0.13911
4e-11	-2.88e-09	-0.13896
4e-11	-2.92e-09	-0.13881
4e-11	-2.96e-09	-0.13864
4e-11	-3e-09	-0.13845
4e-11	-3.04e-09	-0.13826
4e-11	-3.08e-09	-0.13805
4e-11	-3.12e-09	-0.13782
4e-11	-3.16e-09	-0.13759
4e-11	-3.2e-09	-0.13734
4e-11	-3.24e-09	-0.13708
4e-11	-3.28e-09	-0.13681
4e-11	-3.32e-09	-0.13653
4e-11	-3.36e-09	-0.13624
4e-11	-3.4e-09	-0.13594
4e-11	-3.44e-09	-0.13563
4e-11	-3.48e-09	-0.1353
4e-11	-3.52e-09	-0.13497
4e-11	-3.56e-09	-0.13463
4e-11	-3.6e-09	-0.13428
4e-11	-3.64e-09	-0.13392
4e-11	-3.68e-09	-0.13355
4e-11	-3.72e-09	-0.13318
4e-11	-3.76e-09	-0.13279
4e-11	-3.8e-09	-0.1324
4e-11	-3.84e-09	-0.132
4e-11	-3.88e-09	-0.1316
4e-11	-3.92e-09	-0.13118
4e-11	-3.96e-09	-0.13076
4e-11	-4e-09	-0.13034
4e-11	-4.04e-09	-0.1299
4e-11	-4.08e-09	-0.12946
4e-11	-4.12e-09	-0.12902
4e-11	-4.16e-09	-0.12857
4e-11	-4.2e-09	-0.12811
4e-11	-4.24e-09	-0.12765
4e-11	-4.28e-09	-0.12719
4e-11	-4.32e-09	-0.12672
4e-11	-4.36e-09	-0.12624
4e-11	-4.4e-09	-0.12576
4e-11	-4.44e-09	-0.12528
4e-11	-4.48e-09	-0.12479
4e-11	-4.52e-09	-0.1243
4e-11	-4.56e-09	-0.12381
4e-11	-4.6e-09	-0.12331
4e-11	-4.64e-09	-0.12281
4e-11	-4.68e-09	-0.12231
4e-11	-4.72e-09	-0.1218
4e-11	-4.76e-09	-0.12129
4e-11	-4.8e-09	-0.12078
4e-11	-4.84e-09	-0.12026
4e-11	-4.88e-09	-0.11975
4e-11	-4.92e-09	-0.11923
4e-11	-4.96e-09	-0.11871
4e-11	-5e-09	-0.11818
4e-11	-5.04e-09	-0.11766
4e-11	-5.08e-09	-0.11713
4e-11	-5.12e-09	-0.11661
4e-11	-5.16e-09	-0.11608
4e-11	-5.2e-09	-0.11555
4e-11	-5.24e-09	-0.11502
4e-11	-5.28e-09	-0.11449
4e-11	-5.32e-09	-0.11396
4e-11	-5.36e-09	-0.11342
4e-11	-5.4e-09	-0.11289
4e-11	-5.44e-09	-0.11236
4e-11	-5.48e-09	-0.11182
4e-11	-5.52e-09	-0.11129
4e-11	-5.56e-09	-0.11075
4e-11	-5.6e-09	-0.11022
4e-11	-5.64e-09	-0.10968
4e-11	-5.68e-09	-0.10915
4e-11	-5.72e-09	-0.10862
4e-11	-5.76e-09	-0.10808
4e-11	-5.8e-09	-0.10755
4e-11	-5.84e-09	-0.10702
4e-11	-5.88e-09	-0.10649
4e-11	-5.92e-09	-0.10595
4e-11	-5.96e-09	-0.10542
4e-11	-6e-09	-0.10489
4e-11	-6.04e-09	-0.10436
4e-11	-6.08e-09	-0.10384
4e-11	-6.12e-09	-0.10331
4e-11	-6.16e-09	-0.10278
4e-11	-6.2e-09	-0.10226
4e-11	-6.24e-09	-0.10173
4e-11	-6.28e-09	-0.10121
4e-11	-6.32e-09	-0.10069
4e-11	-6.36e-09	-0.10017
4e-11	-6.4e-09	-0.09965
4e-11	-6.44e-09	-0.09913
4e-11	-6.48e-09	-0.09862
4e-11	-6.52e-09	-0.0981
4e-11	-6.56e-09	-0.09759
4e-11	-6.6e-09	-0.09708
4e-11	-6.64e-09	-0.09657
4e-11	-6.68e-09	-0.09606
4e-11	-6.72e-09	-0.09556
4e-11	-6.76e-09	-0.09505
4e-11	-6.8e-09	-0.09455
4e-11	-6.84e-09	-0.09405
4e-11	-6.88e-09	-0.09355
4e-11	-6.92e-09	-0.09306
4e-11	-6.96e-09	-0.09256
4e-11	-7e-09	-0.09207
4e-11	-7.04e-09	-0.09158
4e-11	-7.08e-09	-0.09109
4e-11	-7.12e-09	-0.0906
4e-11	-7.16e-09	-0.09012
4e-11	-7.2e-09	-0.08964
4e-11	-7.24e-09	-0.08916
4e-11	-7.28e-09	-0.08868
4e-11	-7.32e-09	-0.0882
4e-11	-7.36e-09	-0.08773
4e-11	-7.4e-09	-0.08726
4e-11	-7.44e-09	-0.08679
4e-11	-7.48e-09	-0.08632
4e-11	-7.52e-09	-0.08586
4e-11	-7.56e-09	-0.08539
4e-11	-7.6e-09	-0.08493
4e-11	-7.64e-09	-0.08447
4e-11	-7.68e-09	-0.08402
4e-11	-7.72e-09	-0.08356
4e-11	-7.76e-09	-0.08311
4e-11	-7.8e-09	-0.08266
4e-11	-7.84e-09	-0.08222
4e-11	-7.88e-09	-0.08177
4e-11	-7.92e-09	-0.08133
4e-11	-7.96e-09	-0.08089
4e-11	-8e-09	-0.08045
4e-11	-8.04e-09	-0.08002
4e-11	-8.08e-09	-0.07958
4e-11	-8.12e-09	-0.07915
4e-11	-8.16e-09	-0.07873
4e-11	-8.2e-09	-0.0783
4e-11	-8.24e-09	-0.07788
4e-11	-8.28e-09	-0.07745
4e-11	-8.32e-09	-0.07704
4e-11	-8.36e-09	-0.07662
4e-11	-8.4e-09	-0.07621
4e-11	-8.44e-09	-0.07579
4e-11	-8.48e-09	-0.07538
4e-11	-8.52e-09	-0.07498
4e-11	-8.56e-09	-0.07457
4e-11	-8.6e-09	-0.07417
4e-11	-8.64e-09	-0.07377
4e-11	-8.68e-09	-0.07337
4e-11	-8.72e-09	-0.07298
4e-11	-8.76e-09	-0.07258
4e-11	-8.8e-09	-0.07219
4e-11	-8.84e-09	-0.0718
4e-11	-8.88e-09	-0.07142
4e-11	-8.92e-09	-0.07103
4e-11	-8.96e-09	-0.07065
4e-11	-9e-09	-0.07027
4e-11	-9.04e-09	-0.06989
4e-11	-9.08e-09	-0.06952
4e-11	-9.12e-09	-0.06915
4e-11	-9.16e-09	-0.06878
4e-11	-9.2e-09	-0.06841
4e-11	-9.24e-09	-0.06804
4e-11	-9.28e-09	-0.06768
4e-11	-9.32e-09	-0.06732
4e-11	-9.36e-09	-0.06696
4e-11	-9.4e-09	-0.0666
4e-11	-9.44e-09	-0.06625
4e-11	-9.48e-09	-0.06589
4e-11	-9.52e-09	-0.06554
4e-11	-9.56e-09	-0.0652
4e-11	-9.6e-09	-0.06485
4e-11	-9.64e-09	-0.06451
4e-11	-9.68e-09	-0.06416
4e-11	-9.72e-09	-0.06383
4e-11	-9.76e-09	-0.06349
4e-11	-9.8e-09	-0.06315
4e-11	-9.84e-09	-0.06282
4e-11	-9.88e-09	-0.06249
4e-11	-9.92e-09	-0.06216
4e-11	-9.96e-09	-0.06183
4e-11	-1e-08	-0.06151
4e-11	-1.004e-08	-0.06118
4e-11	-1.008e-08	-0.06086
4e-11	-1.012e-08	-0.06054
4e-11	-1.016e-08	-0.06023
4e-11	-1.02e-08	-0.05991
4e-11	-1.024e-08	-0.0596
4e-11	-1.028e-08	-0.05929
4e-11	-1.032e-08	-0.05898
4e-11	-1.036e-08	-0.05867
4e-11	-1.04e-08	-0.05837
4e-11	-1.044e-08	-0.05807
4e-11	-1.048e-08	-0.05777
4e-11	-1.052e-08	-0.05747
4e-11	-1.056e-08	-0.05717
4e-11	-1.06e-08	-0.05687
4e-11	-1.064e-08	-0.05658
4e-11	-1.068e-08	-0.05629
4e-11	-1.072e-08	-0.056
4e-11	-1.076e-08	-0.05571
4e-11	-1.08e-08	-0.05543
4e-11	-1.084e-08	-0.05514
4e-11	-1.088e-08	-0.05486
4e-11	-1.092e-08	-0.05458
4e-11	-1.096e-08	-0.0543
4e-11	-1.1e-08	-0.05402
4e-11	-1.104e-08	-0.05375
4e-11	-1.108e-08	-0.05348
4e-11	-1.112e-08	-0.05321
4e-11	-1.116e-08	-0.05294
4e-11	-1.12e-08	-0.05267
4e-11	-1.124e-08	-0.0524
4e-11	-1.128e-08	-0.05214
4e-11	-1.132e-08	-0.05187
4e-11	-1.136e-08	-0.05161
4e-11	-1.14e-08	-0.05135
4e-11	-1.144e-08	-0.0511
4e-11	-1.148e-08	-0.05084
4e-11	-1.152e-08	-0.05058
4e-11	-1.156e-08	-0.05033
4e-11	-1.16e-08	-0.05008
4e-11	-1.164e-08	-0.04983
4e-11	-1.168e-08	-0.04958
4e-11	-1.172e-08	-0.04934
4e-11	-1.176e-08	-0.04909
4e-11	-1.18e-08	-0.04885
4e-11	-1.184e-08	-0.04861
4e-11	-1.188e-08	-0.04837
4e-11	-1.192e-08	-0.04813
4e-11	-1.196e-08	-0.04789
4e-11	-1.2e-08	-0.04766
4e-11	-1.204e-08	-0.04742
4e-11	-1.208e-08	-0.04719
4e-11	-1.212e-08	-0.04696
4e-11	-1.216e-08	-0.04673
4e-11	-1.22e-08	-0.0465
4e-11	-1.224e-08	-0.04627
4e-11	-1.228e-08	-0.04605
4e-11	-1.232e-08	-0.04583
4e-11	-1.236e-08	-0.0456
4e-11	-1.24e-08	-0.04538
4e-11	-1.244e-08	-0.04516
4e-11	-1.248e-08	-0.04494
4e-11	-1.252e-08	-0.04473
4e-11	-1.256e-08	-0.04451
4e-11	-1.26e-08	-0.0443
4e-11	-1.264e-08	-0.04409
4e-11	-1.268e-08	-0.04388
4e-11	-1.272e-08	-0.04367
4e-11	-1.276e-08	-0.04346
4e-11	-1.28e-08	-0.04325
4e-11	-1.284e-08	-0.04304
4e-11	-1.288e-08	-0.04284
4e-11	-1.292e-08	-0.04264
4e-11	-1.296e-08	-0.04243
4e-11	-1.3e-08	-0.04223
4e-11	-1.304e-08	-0.04203
4e-11	-1.308e-08	-0.04184
4e-11	-1.312e-08	-0.04164
4e-11	-1.316e-08	-0.04144
4e-11	-1.32e-08	-0.04125
4e-11	-1.324e-08	-0.04106
4e-11	-1.328e-08	-0.04086
4e-11	-1.332e-08	-0.04067
4e-11	-1.336e-08	-0.04048
4e-11	-1.34e-08	-0.0403
4e-11	-1.344e-08	-0.04011
4e-11	-1.348e-08	-0.03992
4e-11	-1.352e-08	-0.03974
4e-11	-1.356e-08	-0.03955
4e-11	-1.36e-08	-0.03937
4e-11	-1.364e-08	-0.03919
4e-11	-1.368e-08	-0.03901
4e-11	-1.372e-08	-0.03883
4e-11	-1.376e-08	-0.03865
4e-11	-1.38e-08	-0.03847
4e-11	-1.384e-08	-0.0383
4e-11	-1.388e-08	-0.03812
4e-11	-1.392e-08	-0.03795
4e-11	-1.396e-08	-0.03778
4e-11	-1.4e-08	-0.03761
4e-11	-1.404e-08	-0.03744
4e-11	-1.408e-08	-0.03727
4e-11	-1.412e-08	-0.0371
4e-11	-1.416e-08	-0.03693
4e-11	-1.42e-08	-0.03676
4e-11	-1.424e-08	-0.0366
4e-11	-1.428e-08	-0.03643
4e-11	-1.432e-08	-0.03627
4e-11	-1.436e-08	-0.03611
4e-11	-1.44e-08	-0.03595
4e-11	-1.444e-08	-0.03579
4e-11	-1.448e-08	-0.03563
4e-11	-1.452e-08	-0.03547
4e-11	-1.456e-08	-0.03531
4e-11	-1.46e-08	-0.03516
4e-11	-1.464e-08	-0.035
4e-11	-1.468e-08	-0.03485
4e-11	-1.472e-08	-0.03469
4e-11	-1.476e-08	-0.03454
4e-11	-1.48e-08	-0.03439
4e-11	-1.484e-08	-0.03424
4e-11	-1.488e-08	-0.03409
4e-11	-1.492e-08	-0.03394
4e-11	-1.496e-08	-0.03379
4e-11	-1.5e-08	-0.03364
4e-11	-1.504e-08	-0.0335
4e-11	-1.508e-08	-0.03335
4e-11	-1.512e-08	-0.03321
4e-11	-1.516e-08	-0.03306
4e-11	-1.52e-08	-0.03292
4e-11	-1.524e-08	-0.03278
4e-11	-1.528e-08	-0.03264
4e-11	-1.532e-08	-0.0325
4e-11	-1.536e-08	-0.03236
4e-11	-1.54e-08	-0.03222
4e-11	-1.544e-08	-0.03208
4e-11	-1.548e-08	-0.03194
4e-11	-1.552e-08	-0.03181
4e-11	-1.556e-08	-0.03167
4e-11	-1.56e-08	-0.03154
4e-11	-1.564e-08	-0.0314
4e-11	-1.568e-08	-0.03127
4e-11	-1.572e-08	-0.03114
4e-11	-1.576e-08	-0.03101
4e-11	-1.58e-08	-0.03088
4e-11	-1.584e-08	-0.03075
4e-11	-1.588e-08	-0.03062
4e-11	-1.592e-08	-0.03049
4e-11	-1.596e-08	-0.03036
4e-11	-1.6e-08	-0.03023
4e-11	-1.604e-08	-0.03011
4e-11	-1.608e-08	-0.02998
4e-11	-1.612e-08	-0.02986
4e-11	-1.616e-08	-0.02973
4e-11	-1.62e-08	-0.02961
4e-11	-1.624e-08	-0.02949
4e-11	-1.628e-08	-0.02937
4e-11	-1.632e-08	-0.02925
4e-11	-1.636e-08	-0.02913
4e-11	-1.64e-08	-0.02901
4e-11	-1.644e-08	-0.02889
4e-11	-1.648e-08	-0.02877
4e-11	-1.652e-08	-0.02865
4e-11	-1.656e-08	-0.02853
4e-11	-1.66e-08	-0.02842
4e-11	-1.664e-08	-0.0283
4e-11	-1.668e-08	-0.02819
4e-11	-1.672e-08	-0.02807
4e-11	-1.676e-08	-0.02796
4e-11	-1.68e-08	-0.02785
4e-11	-1.684e-08	-0.02773
4e-11	-1.688e-08	-0.02762
4e-11	-1.692e-08	-0.02751
4e-11	-1.696e-08	-0.0274
4e-11	-1.7e-08	-0.02729
4e-11	-1.704e-08	-0.02718
4e-11	-1.708e-08	-0.02707
4e-11	-1.712e-08	-0.02696
4e-11	-1.716e-08	-0.02686
4e-11	-1.72e-08	-0.02675
4e-11	-1.724e-08	-0.02664
4e-11	-1.728e-08	-0.02654
4e-11	-1.732e-08	-0.02643
4e-11	-1.736e-08	-0.02633
4e-11	-1.74e-08	-0.02622
4e-11	-1.744e-08	-0.02612
4e-11	-1.748e-08	-0.02602
4e-11	-1.752e-08	-0.02592
4e-11	-1.756e-08	-0.02581
4e-11	-1.76e-08	-0.02571
4e-11	-1.764e-08	-0.02561
4e-11	-1.768e-08	-0.02551
4e-11	-1.772e-08	-0.02541
4e-11	-1.776e-08	-0.02532
4e-11	-1.78e-08	-0.02522
4e-11	-1.784e-08	-0.02512
4e-11	-1.788e-08	-0.02502
4e-11	-1.792e-08	-0.02493
4e-11	-1.796e-08	-0.02483
4e-11	-1.8e-08	-0.02473
4e-11	-1.804e-08	-0.02464
4e-11	-1.808e-08	-0.02454
4e-11	-1.812e-08	-0.02445
4e-11	-1.816e-08	-0.02436
4e-11	-1.82e-08	-0.02426
4e-11	-1.824e-08	-0.02417
4e-11	-1.828e-08	-0.02408
4e-11	-1.832e-08	-0.02399
4e-11	-1.836e-08	-0.0239
4e-11	-1.84e-08	-0.02381
4e-11	-1.844e-08	-0.02372
4e-11	-1.848e-08	-0.02363
4e-11	-1.852e-08	-0.02354
4e-11	-1.856e-08	-0.02345
4e-11	-1.86e-08	-0.02336
4e-11	-1.864e-08	-0.02327
4e-11	-1.868e-08	-0.02319
4e-11	-1.872e-08	-0.0231
4e-11	-1.876e-08	-0.02301
4e-11	-1.88e-08	-0.02293
4e-11	-1.884e-08	-0.02284
4e-11	-1.888e-08	-0.02276
4e-11	-1.892e-08	-0.02267
4e-11	-1.896e-08	-0.02259
4e-11	-1.9e-08	-0.02251
4e-11	-1.904e-08	-0.02242
4e-11	-1.908e-08	-0.02234
4e-11	-1.912e-08	-0.02226
4e-11	-1.916e-08	-0.02218
4e-11	-1.92e-08	-0.02209
4e-11	-1.924e-08	-0.02201
4e-11	-1.928e-08	-0.02193
4e-11	-1.932e-08	-0.02185
4e-11	-1.936e-08	-0.02177
4e-11	-1.94e-08	-0.02169
4e-11	-1.944e-08	-0.02161
4e-11	-1.948e-08	-0.02154
4e-11	-1.952e-08	-0.02146
4e-11	-1.956e-08	-0.02138
4e-11	-1.96e-08	-0.0213
4e-11	-1.964e-08	-0.02123
4e-11	-1.968e-08	-0.02115
4e-11	-1.972e-08	-0.02107
4e-11	-1.976e-08	-0.021
4e-11	-1.98e-08	-0.02092
4e-11	-1.984e-08	-0.02085
4e-11	-1.988e-08	-0.02077
4e-11	-1.992e-08	-0.0207
4e-11	-1.996e-08	-0.02063
4e-11	-2e-08	-0.02055
8e-11	0	0
8e-11	-4e-11	-0.09359
8e-11	-8e-11	-0.09524
8e-11	-1.2e-10	-0.09685
8e-11	-1.6e-10	-0.09843
8e-11	-2e-10	-0.09997
8e-11	-2.4e-10	-0.10149
8e-11	-2.8e-10	-0.10297
8e-11	-3.2e-10	-0.10442
8e-11	-3.6e-10	-0.10584
8e-11	-4e-10	-0.10722
8e-11	-4.4e-10	-0.10857
8e-11	-4.8e-10	-0.10989
8e-11	-5.2e-10	-0.11118
8e-11	-5.6e-10	-0.11244
8e-11	-6e-10	-0.11366
8e-11	-6.4e-10	-0.11485
8e-11	-6.8e-10	-0.11601
8e-11	-7.2e-10	-0.11714
8e-11	-7.6e-10	-0.11824
8e-11	-8e-10	-0.11931
8e-11	-8.4e-10	-0.12035
8e-11	-8.8e-10	-0.12135
8e-11	-9.2e-10	-0.12233
8e-11	-9.6e-10	-0.12327
8e-11	-1e-09	-0.12419
8e-11	-1.04e-09	-0.12508
8e-11	-1.08e-09	-0.12593
8e-11	-1.12e-09	-0.12676
8e-11	-1.16e-09	-0.12756
8e-11	-1.2e-09	-0.12833
8e-11	-1.24e-09	-0.12907
8e-11	-1.28e-09	-0.12978
8e-11	-1.32e-09	-0.13047
8e-11	-1.36e-09	-0.13113
8e-11	-1.4e-09	-0.13176
8e-11	-1.44e-09	-0.13236
8e-11	-1.48e-09	-0.13294
8e-11	-1.52e-09	-0.13349
8e-11	-1.56e-09	-0.13402
8e-11	-1.6e-09	-0.13451
8e-11	-1.64e-09	-0.13499
8e-11	-1.68e-09	-0.13544
8e-11	-1.72e-09	-0.13586
8e-11	-1.76e-09	-0.13626
8e-11	-1.8e-09	-0.13664
8e-11	-1.84e-09	-0.13699
8e-11	-1.88e-09	-0.13732
8e-11	-1.92e-09	-0.13762
8e-11	-1.96e-09	-0.1379
8e-11	-2e-09	-0.13816
8e-11	-2.04e-09	-0.1384
8e-11	-2.08e-09	-0.13862
8e-11	-2.12e-09	-0.13881
8e-11	-2.16e-09	-0.13899
8e-11	-2.2e-09	-0.13914
8e-11	-2.24e-09	-0.13928
8e-11	-2.28e-09	-0.13939
8e-11	-2.32e-09	-0.13948
8e-11	-2.36e-09	-0.13956
8e-11	-2.4e-09	-0.13962
8e-11	-2.44e-09	-0.13965
8e-11	-2.48e-09	-0.13967
8e-11	-2.52e-09	-0.13968
8e-11	-2.56e-09	-0.13966
8e-11	-2.6e-09	-0.13963
8e-11	-2.64e-09	-0.13958
8e-11	-2.68e-09	-0.13951
8e-11	-2.72e-09	-0.13943
8e-11	-2.76e-09	-0.13933
8e-11	-2.8e-09	-0.13922
8e-11	-2.84e-09	-0.1391
8e-11	-2.88e-09	-0.13895
8e-11	-2.92e-09	-0.1388
8e-11	-2.96e-09	-0.13863
8e-11	-3e-09	-0.13844
8e-11	-3.04e-09	-0.13825
8e-11	-3.08e-09	-0.13804
8e-11	-3.12e-09	-0.13781
8e-11	-3.16e-09	-0.13758
8e-11	-3.2e-09	-0.13733
8e-11	-3.24e-09	-0.13707
8e-11	-3.28e-09	-0.1368
8e-11	-3.32e-09	-0.13652
8e-11	-3.36e-09	-0.13623
8e-11	-3.4e-09	-0.13593
8e-11	-3.44e-09	-0.13562
8e-11	-3.48e-09	-0.13529
8e-11	-3.52e-09	-0.13496
8e-11	-3.56e-09	-0.13462
8e-11	-3.6e-09	-0.13427
8e-11	-3.64e-09	-0.13391
8e-11	-3.68e-09	-0.13354
8e-11	-3.72e-09	-0.13317
8e-11	-3.76e-09	-0.13278
8e-11	-3.8e-09	-0.13239
8e-11	-3.84e-09	-0.13199
8e-11	-3.88e-09	-0.13158
8e-11	-3.92e-09	-0.13117
8e-11	-3.96e-09	-0.13075
8e-11	-4e-09	-0.13032
8e-11	-4.04e-09	-0.12989
8e-11	-4.08e-09	-0.12945
8e-11	-4.12e-09	-0.12901
8e-11	-4.16e-09	-0.12856
8e-11	-4.2e-09	-0.1281
8e-11	-4.24e-09	-0.12764
8e-11	-4.28e-09	-0.12718
8e-11	-4.32e-09	-0.12671
8e-11	-4.36e-09	-0.12623
8e-11	-4.4e-09	-0.12575
8e-11	-4.44e-09	-0.12527
8e-11	-4.48e-09	-0.12478
8e-11	-4.52e-09	-0.12429
8e-11	-4.56e-09	-0.1238
8e-11	-4.6e-09	-0.1233
8e-11	-4.64e-09	-0.1228
8e-11	-4.68e-09	-0.12229
8e-11	-4.72e-09	-0.12179
8e-11	-4.76e-09	-0.12128
8e-11	-4.8e-09	-0.12077
8e-11	-4.84e-09	-0.12025
8e-11	-4.88e-09	-0.11974
8e-11	-4.92e-09	-0.11922
8e-11	-4.96e-09	-0.1187
8e-11	-5e-09	-0.11817
8e-11	-5.04e-09	-0.11765
8e-11	-5.08e-09	-0.11712
8e-11	-5.12e-09	-0.1166
8e-11	-5.16e-09	-0.11607
8e-11	-5.2e-09	-0.11554
8e-11	-5.24e-09	-0.11501
8e-11	-5.28e-09	-0.11448
8e-11	-5.32e-09	-0.11395
8e-11	-5.36e-09	-0.11341
8e-11	-5.4e-09	-0.11288
8e-11	-5.44e-09	-0.11235
8e-11	-5.48e-09	-0.11181
8e-11	-5.52e-09	-0.11128
8e-11	-5.56e-09	-0.11074
8e-11	-5.6e-09	-0.11021
8e-11	-5.64e-09	-0.10967
8e-11	-5.68e-09	-0.10914
8e-11	-5.72e-09	-0.10861
8e-11	-5.76e-09	-0.10807
8e-11	-5.8e-09	-0.10754
8e-11	-5.84e-09	-0.10701
8e-11	-5.88e-09	-0.10648
8e-11	-5.92e-09	-0.10594
8e-11	-5.96e-09	-0.10541
8e-11	-6e-09	-0.10488
8e-11	-6.04e-09	-0.10435
8e-11	-6.08e-09	-0.10383
8e-11	-6.12e-09	-0.1033
8e-11	-6.16e-09	-0.10277
8e-11	-6.2e-09	-0.10225
8e-11	-6.24e-09	-0.10172
8e-11	-6.28e-09	-0.1012
8e-11	-6.32e-09	-0.10068
8e-11	-6.36e-09	-0.10016
8e-11	-6.4e-09	-0.09964
8e-11	-6.44e-09	-0.09913
8e-11	-6.48e-09	-0.09861
8e-11	-6.52e-09	-0.0981
8e-11	-6.56e-09	-0.09758
8e-11	-6.6e-09	-0.09707
8e-11	-6.64e-09	-0.09656
8e-11	-6.68e-09	-0.09606
8e-11	-6.72e-09	-0.09555
8e-11	-6.76e-09	-0.09505
8e-11	-6.8e-09	-0.09454
8e-11	-6.84e-09	-0.09404
8e-11	-6.88e-09	-0.09355
8e-11	-6.92e-09	-0.09305
8e-11	-6.96e-09	-0.09255
8e-11	-7e-09	-0.09206
8e-11	-7.04e-09	-0.09157
8e-11	-7.08e-09	-0.09108
8e-11	-7.12e-09	-0.0906
8e-11	-7.16e-09	-0.09011
8e-11	-7.2e-09	-0.08963
8e-11	-7.24e-09	-0.08915
8e-11	-7.28e-09	-0.08867
8e-11	-7.32e-09	-0.0882
8e-11	-7.36e-09	-0.08772
8e-11	-7.4e-09	-0.08725
8e-11	-7.44e-09	-0.08678
8e-11	-7.48e-09	-0.08631
8e-11	-7.52e-09	-0.08585
8e-11	-7.56e-09	-0.08539
8e-11	-7.6e-09	-0.08492
8e-11	-7.64e-09	-0.08447
8e-11	-7.68e-09	-0.08401
8e-11	-7.72e-09	-0.08356
8e-11	-7.76e-09	-0.08311
8e-11	-7.8e-09	-0.08266
8e-11	-7.84e-09	-0.08221
8e-11	-7.88e-09	-0.08177
8e-11	-7.92e-09	-0.08132
8e-11	-7.96e-09	-0.08088
8e-11	-8e-09	-0.08045
8e-11	-8.04e-09	-0.08001
8e-11	-8.08e-09	-0.07958
8e-11	-8.12e-09	-0.07915
8e-11	-8.16e-09	-0.07872
8e-11	-8.2e-09	-0.07829
8e-11	-8.24e-09	-0.07787
8e-11	-8.28e-09	-0.07745
8e-11	-8.32e-09	-0.07703
8e-11	-8.36e-09	-0.07661
8e-11	-8.4e-09	-0.0762
8e-11	-8.44e-09	-0.07579
8e-11	-8.48e-09	-0.07538
8e-11	-8.52e-09	-0.07497
8e-11	-8.56e-09	-0.07457
8e-11	-8.6e-09	-0.07416
8e-11	-8.64e-09	-0.07376
8e-11	-8.68e-09	-0.07337
8e-11	-8.72e-09	-0.07297
8e-11	-8.76e-09	-0.07258
8e-11	-8.8e-09	-0.07219
8e-11	-8.84e-09	-0.0718
8e-11	-8.88e-09	-0.07141
8e-11	-8.92e-09	-0.07103
8e-11	-8.96e-09	-0.07065
8e-11	-9e-09	-0.07027
8e-11	-9.04e-09	-0.06989
8e-11	-9.08e-09	-0.06951
8e-11	-9.12e-09	-0.06914
8e-11	-9.16e-09	-0.06877
8e-11	-9.2e-09	-0.0684
8e-11	-9.24e-09	-0.06804
8e-11	-9.28e-09	-0.06767
8e-11	-9.32e-09	-0.06731
8e-11	-9.36e-09	-0.06695
8e-11	-9.4e-09	-0.0666
8e-11	-9.44e-09	-0.06624
8e-11	-9.48e-09	-0.06589
8e-11	-9.52e-09	-0.06554
8e-11	-9.56e-09	-0.06519
8e-11	-9.6e-09	-0.06485
8e-11	-9.64e-09	-0.0645
8e-11	-9.68e-09	-0.06416
8e-11	-9.72e-09	-0.06382
8e-11	-9.76e-09	-0.06348
8e-11	-9.8e-09	-0.06315
8e-11	-9.84e-09	-0.06281
8e-11	-9.88e-09	-0.06248
8e-11	-9.92e-09	-0.06215
8e-11	-9.96e-09	-0.06183
8e-11	-1e-08	-0.0615
8e-11	-1.004e-08	-0.06118
8e-11	-1.008e-08	-0.06086
8e-11	-1.012e-08	-0.06054
8e-11	-1.016e-08	-0.06022
8e-11	-1.02e-08	-0.05991
8e-11	-1.024e-08	-0.0596
8e-11	-1.028e-08	-0.05929
8e-11	-1.032e-08	-0.05898
8e-11	-1.036e-08	-0.05867
8e-11	-1.04e-08	-0.05837
8e-11	-1.044e-08	-0.05806
8e-11	-1.048e-08	-0.05776
8e-11	-1.052e-08	-0.05746
8e-11	-1.056e-08	-0.05717
8e-11	-1.06e-08	-0.05687
8e-11	-1.064e-08	-0.05658
8e-11	-1.068e-08	-0.05629
8e-11	-1.072e-08	-0.056
8e-11	-1.076e-08	-0.05571
8e-11	-1.08e-08	-0.05542
8e-11	-1.084e-08	-0.05514
8e-11	-1.088e-08	-0.05486
8e-11	-1.092e-08	-0.05458
8e-11	-1.096e-08	-0.0543
8e-11	-1.1e-08	-0.05402
8e-11	-1.104e-08	-0.05375
8e-11	-1.108e-08	-0.05347
8e-11	-1.112e-08	-0.0532
8e-11	-1.116e-08	-0.05293
8e-11	-1.12e-08	-0.05266
8e-11	-1.124e-08	-0.0524
8e-11	-1.128e-08	-0.05213
8e-11	-1.132e-08	-0.05187
8e-11	-1.136e-08	-0.05161
8e-11	-1.14e-08	-0.05135
8e-11	-1.144e-08	-0.05109
8e-11	-1.148e-08	-0.05084
8e-11	-1.152e-08	-0.05058
8e-11	-1.156e-08	-0.05033
8e-11	-1.16e-08	-0.05008
8e-11	-1.164e-08	-0.04983
8e-11	-1.168e-08	-0.04958
8e-11	-1.172e-08	-0.04933
8e-11	-1.176e-08	-0.04909
8e-11	-1.18e-08	-0.04885
8e-11	-1.184e-08	-0.0486
8e-11	-1.188e-08	-0.04836
8e-11	-1.192e-08	-0.04813
8e-11	-1.196e-08	-0.04789
8e-11	-1.2e-08	-0.04765
8e-11	-1.204e-08	-0.04742
8e-11	-1.208e-08	-0.04719
8e-11	-1.212e-08	-0.04696
8e-11	-1.216e-08	-0.04673
8e-11	-1.22e-08	-0.0465
8e-11	-1.224e-08	-0.04627
8e-11	-1.228e-08	-0.04605
8e-11	-1.232e-08	-0.04582
8e-11	-1.236e-08	-0.0456
8e-11	-1.24e-08	-0.04538
8e-11	-1.244e-08	-0.04516
8e-11	-1.248e-08	-0.04494
8e-11	-1.252e-08	-0.04473
8e-11	-1.256e-08	-0.04451
8e-11	-1.26e-08	-0.0443
8e-11	-1.264e-08	-0.04408
8e-11	-1.268e-08	-0.04387
8e-11	-1.272e-08	-0.04366
8e-11	-1.276e-08	-0.04345
8e-11	-1.28e-08	-0.04325
8e-11	-1.284e-08	-0.04304
8e-11	-1.288e-08	-0.04284
8e-11	-1.292e-08	-0.04263
8e-11	-1.296e-08	-0.04243
8e-11	-1.3e-08	-0.04223
8e-11	-1.304e-08	-0.04203
8e-11	-1.308e-08	-0.04183
8e-11	-1.312e-08	-0.04164
8e-11	-1.316e-08	-0.04144
8e-11	-1.32e-08	-0.04125
8e-11	-1.324e-08	-0.04105
8e-11	-1.328e-08	-0.04086
8e-11	-1.332e-08	-0.04067
8e-11	-1.336e-08	-0.04048
8e-11	-1.34e-08	-0.04029
8e-11	-1.344e-08	-0.04011
8e-11	-1.348e-08	-0.03992
8e-11	-1.352e-08	-0.03973
8e-11	-1.356e-08	-0.03955
8e-11	-1.36e-08	-0.03937
8e-11	-1.364e-08	-0.03919
8e-11	-1.368e-08	-0.03901
8e-11	-1.372e-08	-0.03883
8e-11	-1.376e-08	-0.03865
8e-11	-1.38e-08	-0.03847
8e-11	-1.384e-08	-0.0383
8e-11	-1.388e-08	-0.03812
8e-11	-1.392e-08	-0.03795
8e-11	-1.396e-08	-0.03778
8e-11	-1.4e-08	-0.0376
8e-11	-1.404e-08	-0.03743
8e-11	-1.408e-08	-0.03726
8e-11	-1.412e-08	-0.0371
8e-11	-1.416e-08	-0.03693
8e-11	-1.42e-08	-0.03676
8e-11	-1.424e-08	-0.0366
8e-11	-1.428e-08	-0.03643
8e-11	-1.432e-08	-0.03627
8e-11	-1.436e-08	-0.03611
8e-11	-1.44e-08	-0.03595
8e-11	-1.444e-08	-0.03579
8e-11	-1.448e-08	-0.03563
8e-11	-1.452e-08	-0.03547
8e-11	-1.456e-08	-0.03531
8e-11	-1.46e-08	-0.03515
8e-11	-1.464e-08	-0.035
8e-11	-1.468e-08	-0.03484
8e-11	-1.472e-08	-0.03469
8e-11	-1.476e-08	-0.03454
8e-11	-1.48e-08	-0.03439
8e-11	-1.484e-08	-0.03424
8e-11	-1.488e-08	-0.03409
8e-11	-1.492e-08	-0.03394
8e-11	-1.496e-08	-0.03379
8e-11	-1.5e-08	-0.03364
8e-11	-1.504e-08	-0.0335
8e-11	-1.508e-08	-0.03335
8e-11	-1.512e-08	-0.03321
8e-11	-1.516e-08	-0.03306
8e-11	-1.52e-08	-0.03292
8e-11	-1.524e-08	-0.03278
8e-11	-1.528e-08	-0.03264
8e-11	-1.532e-08	-0.0325
8e-11	-1.536e-08	-0.03236
8e-11	-1.54e-08	-0.03222
8e-11	-1.544e-08	-0.03208
8e-11	-1.548e-08	-0.03194
8e-11	-1.552e-08	-0.03181
8e-11	-1.556e-08	-0.03167
8e-11	-1.56e-08	-0.03154
8e-11	-1.564e-08	-0.0314
8e-11	-1.568e-08	-0.03127
8e-11	-1.572e-08	-0.03114
8e-11	-1.576e-08	-0.03101
8e-11	-1.58e-08	-0.03088
8e-11	-1.584e-08	-0.03075
8e-11	-1.588e-08	-0.03062
8e-11	-1.592e-08	-0.03049
8e-11	-1.596e-08	-0.03036
8e-11	-1.6e-08	-0.03023
8e-11	-1.604e-08	-0.03011
8e-11	-1.608e-08	-0.02998
8e-11	-1.612e-08	-0.02986
8e-11	-1.616e-08	-0.02973
8e-11	-1.62e-08	-0.02961
8e-11	-1.624e-08	-0.02949
8e-11	-1.628e-08	-0.02937
8e-11	-1.632e-08	-0.02924
8e-11	-1.636e-08	-0.02912
8e-11	-1.64e-08	-0.029
8e-11	-1.644e-08	-0.02889
8e-11	-1.648e-08	-0.02877
8e-11	-1.652e-08	-0.02865
8e-11	-1.656e-08	-0.02853
8e-11	-1.66e-08	-0.02842
8e-11	-1.664e-08	-0.0283
8e-11	-1.668e-08	-0.02819
8e-11	-1.672e-08	-0.02807
8e-11	-1.676e-08	-0.02796
8e-11	-1.68e-08	-0.02784
8e-11	-1.684e-08	-0.02773
8e-11	-1.688e-08	-0.02762
8e-11	-1.692e-08	-0.02751
8e-11	-1.696e-08	-0.0274
8e-11	-1.7e-08	-0.02729
8e-11	-1.704e-08	-0.02718
8e-11	-1.708e-08	-0.02707
8e-11	-1.712e-08	-0.02696
8e-11	-1.716e-08	-0.02686
8e-11	-1.72e-08	-0.02675
8e-11	-1.724e-08	-0.02664
8e-11	-1.728e-08	-0.02654
8e-11	-1.732e-08	-0.02643
8e-11	-1.736e-08	-0.02633
8e-11	-1.74e-08	-0.02622
8e-11	-1.744e-08	-0.02612
8e-11	-1.748e-08	-0.02602
8e-11	-1.752e-08	-0.02592
8e-11	-1.756e-08	-0.02581
8e-11	-1.76e-08	-0.02571
8e-11	-1.764e-08	-0.02561
8e-11	-1.768e-08	-0.02551
8e-11	-1.772e-08	-0.02541
8e-11	-1.776e-08	-0.02531
8e-11	-1.78e-08	-0.02522
8e-11	-1.784e-08	-0.02512
8e-11	-1.788e-08	-0.02502
8e-11	-1.792e-08	-0.02492
8e-11	-1.796e-08	-0.02483
8e-11	-1.8e-08	-0.02473
8e-11	-1.804e-08	-0.02464
8e-11	-1.808e-08	-0.02454
8e-11	-1.812e-08	-0.02445
8e-11	-1.816e-08	-0.02436
8e-11	-1.82e-08	-0.02426
8e-11	-1.824e-08	-0.02417
8e-11	-1.828e-08	-0.02408
8e-11	-1.832e-08	-0.02399
8e-11	-1.836e-08	-0.0239
8e-11	-1.84e-08	-0.02381
8e-11	-1.844e-08	-0.02372
8e-11	-1.848e-08	-0.02363
8e-11	-1.852e-08	-0.02354
8e-11	-1.856e-08	-0.02345
8e-11	-1.86e-08	-0.02336
8e-11	-1.864e-08	-0.02327
8e-11	-1.868e-08	-0.02319
8e-11	-1.872e-08	-0.0231
8e-11	-1.876e-08	-0.02301
8e-11	-1.88e-08	-0.02293
8e-11	-1.884e-08	-0.02284
8e-11	-1.888e-08	-0.02276
8e-11	-1.892e-08	-0.02267
8e-11	-1.896e-08	-0.02259
8e-11	-1.9e-08	-0.0225
8e-11	-1.904e-08	-0.02242
8e-11	-1.908e-08	-0.02234
8e-11	-1.912e-08	-0.02226
8e-11	-1.916e-08	-0.02217
8e-11	-1.92e-08	-0.02209
8e-11	-1.924e-08	-0.02201
8e-11	-1.928e-08	-0.02193
8e-11	-1.932e-08	-0.02185
8e-11	-1.936e-08	-0.02177
8e-11	-1.94e-08	-0.02169
8e-11	-1.944e-08	-0.02161
8e-11	-1.948e-08	-0.02154
8e-11	-1.952e-08	-0.02146
8e-11	-1.956e-08	-0.02138
8e-11	-1.96e-08	-0.0213
8e-11	-1.964e-08	-0.02123
8e-11	-1.968e-08	-0.02115
8e-11	-1.972e-08	-0.02107
8e-11	-1.976e-08	-0.021
8e-11	-1.98e-08	-0.02092
8e-11	-1.984e-08	-0.02085
8e-11	-1.988e-08	-0.02077
8e-11	-1.992e-08	-0.0207
8e-11	-1.996e-08	-0.02063
8e-11	-2e-08	-0.02055
1.2e-10	0	0
1.2e-10	-4e-11	-0.09358
1.2e-10	-8e-11	-0.09523
1.2e-10	-1.2e-10	-0.09684
1.2e-10	-1.6e-10	-0.09842
1.2e-10	-2e-10	-0.09997
1.2e-10	-2.4e-10	-0.10148
1.2e-10	-2.8e-10	-0.10296
1.2e-10	-3.2e-10	-0.10441
1.2e-10	-3.6e-10	-0.10583
1.2e-10	-4e-10	-0.10721
1.2e-10	-4.4e-10	-0.10856
1.2e-10	-4.8e-10	-0.10988
1.2e-10	-5.2e-10	-0.11117
1.2e-10	-5.6e-10	-0.11243
1.2e-10	-6e-10	-0.11365
1.2e-10	-6.4e-10	-0.11484
1.2e-10	-6.8e-10	-0.11601
1.2e-10	-7.2e-10	-0.11713
1.2e-10	-7.6e-10	-0.11823
1.2e-10	-8e-10	-0.1193
1.2e-10	-8.4e-10	-0.12034
1.2e-10	-8.8e-10	-0.12134
1.2e-10	-9.2e-10	-0.12232
1.2e-10	-9.6e-10	-0.12326
1.2e-10	-1e-09	-0.12418
1.2e-10	-1.04e-09	-0.12507
1.2e-10	-1.08e-09	-0.12592
1.2e-10	-1.12e-09	-0.12675
1.2e-10	-1.16e-09	-0.12755
1.2e-10	-1.2e-09	-0.12832
1.2e-10	-1.24e-09	-0.12906
1.2e-10	-1.28e-09	-0.12977
1.2e-10	-1.32e-09	-0.13046
1.2e-10	-1.36e-09	-0.13112
1.2e-10	-1.4e-09	-0.13175
1.2e-10	-1.44e-09	-0.13235
1.2e-10	-1.48e-09	-0.13293
1.2e-10	-1.52e-09	-0.13348
1.2e-10	-1.56e-09	-0.134
1.2e-10	-1.6e-09	-0.1345
1.2e-10	-1.64e-09	-0.13498
1.2e-10	-1.68e-09	-0.13542
1.2e-10	-1.72e-09	-0.13585
1.2e-10	-1.76e-09	-0.13625
1.2e-10	-1.8e-09	-0.13662
1.2e-10	-1.84e-09	-0.13697
1.2e-10	-1.88e-09	-0.1373
1.2e-10	-1.92e-09	-0.13761
1.2e-10	-1.96e-09	-0.13789
1.2e-10	-2e-09	-0.13815
1.2e-10	-2.04e-09	-0.13839
1.2e-10	-2.08e-09	-0.1386
1.2e-10	-2.12e-09	-0.1388
1.2e-10	-2.16e-09	-0.13897
1.2e-10	-2.2e-09	-0.13913
1.2e-10	-2.24e-09	-0.13926
1.2e-10	-2.28e-09	-0.13937
1.2e-10	-2.32e-09	-0.13947
1.2e-10	-2.36e-09	-0.13954
1.2e-10	-2.4e-09	-0.1396
1.2e-10	-2.44e-09	-0.13964
1.2e-10	-2.48e-09	-0.13966
1.2e-10	-2.52e-09	-0.13966
1.2e-10	-2.56e-09	-0.13964
1.2e-10	-2.6e-09	-0.13961
1.2e-10	-2.64e-09	-0.13956
1.2e-10	-2.68e-09	-0.1395
1.2e-10	-2.72e-09	-0.13942
1.2e-10	-2.76e-09	-0.13932
1.2e-10	-2.8e-09	-0.13921
1.2e-10	-2.84e-09	-0.13908
1.2e-10	-2.88e-09	-0.13894
1.2e-10	-2.92e-09	-0.13878
1.2e-10	-2.96e-09	-0.13861
1.2e-10	-3e-09	-0.13843
1.2e-10	-3.04e-09	-0.13823
1.2e-10	-3.08e-09	-0.13802
1.2e-10	-3.12e-09	-0.1378
1.2e-10	-3.16e-09	-0.13756
1.2e-10	-3.2e-09	-0.13731
1.2e-10	-3.24e-09	-0.13706
1.2e-10	-3.28e-09	-0.13679
1.2e-10	-3.32e-09	-0.1365
1.2e-10	-3.36e-09	-0.13621
1.2e-10	-3.4e-09	-0.13591
1.2e-10	-3.44e-09	-0.1356
1.2e-10	-3.48e-09	-0.13527
1.2e-10	-3.52e-09	-0.13494
1.2e-10	-3.56e-09	-0.1346
1.2e-10	-3.6e-09	-0.13425
1.2e-10	-3.64e-09	-0.13389
1.2e-10	-3.68e-09	-0.13352
1.2e-10	-3.72e-09	-0.13315
1.2e-10	-3.76e-09	-0.13276
1.2e-10	-3.8e-09	-0.13237
1.2e-10	-3.84e-09	-0.13197
1.2e-10	-3.88e-09	-0.13157
1.2e-10	-3.92e-09	-0.13115
1.2e-10	-3.96e-09	-0.13073
1.2e-10	-4e-09	-0.13031
1.2e-10	-4.04e-09	-0.12987
1.2e-10	-4.08e-09	-0.12943
1.2e-10	-4.12e-09	-0.12899
1.2e-10	-4.16e-09	-0.12854
1.2e-10	-4.2e-09	-0.12808
1.2e-10	-4.24e-09	-0.12762
1.2e-10	-4.28e-09	-0.12716
1.2e-10	-4.32e-09	-0.12669
1.2e-10	-4.36e-09	-0.12621
1.2e-10	-4.4e-09	-0.12573
1.2e-10	-4.44e-09	-0.12525
1.2e-10	-4.48e-09	-0.12476
1.2e-10	-4.52e-09	-0.12427
1.2e-10	-4.56e-09	-0.12378
1.2e-10	-4.6e-09	-0.12328
1.2e-10	-4.64e-09	-0.12278
1.2e-10	-4.68e-09	-0.12228
1.2e-10	-4.72e-09	-0.12177
1.2e-10	-4.76e-09	-0.12126
1.2e-10	-4.8e-09	-0.12075
1.2e-10	-4.84e-09	-0.12023
1.2e-10	-4.88e-09	-0.11972
1.2e-10	-4.92e-09	-0.1192
1.2e-10	-4.96e-09	-0.11868
1.2e-10	-5e-09	-0.11816
1.2e-10	-5.04e-09	-0.11763
1.2e-10	-5.08e-09	-0.11711
1.2e-10	-5.12e-09	-0.11658
1.2e-10	-5.16e-09	-0.11605
1.2e-10	-5.2e-09	-0.11552
1.2e-10	-5.24e-09	-0.11499
1.2e-10	-5.28e-09	-0.11446
1.2e-10	-5.32e-09	-0.11393
1.2e-10	-5.36e-09	-0.1134
1.2e-10	-5.4e-09	-0.11286
1.2e-10	-5.44e-09	-0.11233
1.2e-10	-5.48e-09	-0.11179
1.2e-10	-5.52e-09	-0.11126
1.2e-10	-5.56e-09	-0.11073
1.2e-10	-5.6e-09	-0.11019
1.2e-10	-5.64e-09	-0.10966
1.2e-10	-5.68e-09	-0.10912
1.2e-10	-5.72e-09	-0.10859
1.2e-10	-5.76e-09	-0.10806
1.2e-10	-5.8e-09	-0.10752
1.2e-10	-5.84e-09	-0.10699
1.2e-10	-5.88e-09	-0.10646
1.2e-10	-5.92e-09	-0.10593
1.2e-10	-5.96e-09	-0.1054
1.2e-10	-6e-09	-0.10487
1.2e-10	-6.04e-09	-0.10434
1.2e-10	-6.08e-09	-0.10381
1.2e-10	-6.12e-09	-0.10328
1.2e-10	-6.16e-09	-0.10276
1.2e-10	-6.2e-09	-0.10223
1.2e-10	-6.24e-09	-0.10171
1.2e-10	-6.28e-09	-0.10119
1.2e-10	-6.32e-09	-0.10067
1.2e-10	-6.36e-09	-0.10015
1.2e-10	-6.4e-09	-0.09963
1.2e-10	-6.44e-09	-0.09911
1.2e-10	-6.48e-09	-0.0986
1.2e-10	-6.52e-09	-0.09808
1.2e-10	-6.56e-09	-0.09757
1.2e-10	-6.6e-09	-0.09706
1.2e-10	-6.64e-09	-0.09655
1.2e-10	-6.68e-09	-0.09604
1.2e-10	-6.72e-09	-0.09554
1.2e-10	-6.76e-09	-0.09503
1.2e-10	-6.8e-09	-0.09453
1.2e-10	-6.84e-09	-0.09403
1.2e-10	-6.88e-09	-0.09353
1.2e-10	-6.92e-09	-0.09304
1.2e-10	-6.96e-09	-0.09254
1.2e-10	-7e-09	-0.09205
1.2e-10	-7.04e-09	-0.09156
1.2e-10	-7.08e-09	-0.09107
1.2e-10	-7.12e-09	-0.09058
1.2e-10	-7.16e-09	-0.0901
1.2e-10	-7.2e-09	-0.08962
1.2e-10	-7.24e-09	-0.08914
1.2e-10	-7.28e-09	-0.08866
1.2e-10	-7.32e-09	-0.08818
1.2e-10	-7.36e-09	-0.08771
1.2e-10	-7.4e-09	-0.08724
1.2e-10	-7.44e-09	-0.08677
1.2e-10	-7.48e-09	-0.0863
1.2e-10	-7.52e-09	-0.08584
1.2e-10	-7.56e-09	-0.08537
1.2e-10	-7.6e-09	-0.08491
1.2e-10	-7.64e-09	-0.08445
1.2e-10	-7.68e-09	-0.084
1.2e-10	-7.72e-09	-0.08355
1.2e-10	-7.76e-09	-0.08309
1.2e-10	-7.8e-09	-0.08264
1.2e-10	-7.84e-09	-0.0822
1.2e-10	-7.88e-09	-0.08175
1.2e-10	-7.92e-09	-0.08131
1.2e-10	-7.96e-09	-0.08087
1.2e-10	-8e-09	-0.08043
1.2e-10	-8.04e-09	-0.08
1.2e-10	-8.08e-09	-0.07957
1.2e-10	-8.12e-09	-0.07914
1.2e-10	-8.16e-09	-0.07871
1.2e-10	-8.2e-09	-0.07828
1.2e-10	-8.24e-09	-0.07786
1.2e-10	-8.28e-09	-0.07744
1.2e-10	-8.32e-09	-0.07702
1.2e-10	-8.36e-09	-0.0766
1.2e-10	-8.4e-09	-0.07619
1.2e-10	-8.44e-09	-0.07578
1.2e-10	-8.48e-09	-0.07537
1.2e-10	-8.52e-09	-0.07496
1.2e-10	-8.56e-09	-0.07456
1.2e-10	-8.6e-09	-0.07415
1.2e-10	-8.64e-09	-0.07375
1.2e-10	-8.68e-09	-0.07336
1.2e-10	-8.72e-09	-0.07296
1.2e-10	-8.76e-09	-0.07257
1.2e-10	-8.8e-09	-0.07218
1.2e-10	-8.84e-09	-0.07179
1.2e-10	-8.88e-09	-0.0714
1.2e-10	-8.92e-09	-0.07102
1.2e-10	-8.96e-09	-0.07064
1.2e-10	-9e-09	-0.07026
1.2e-10	-9.04e-09	-0.06988
1.2e-10	-9.08e-09	-0.06951
1.2e-10	-9.12e-09	-0.06913
1.2e-10	-9.16e-09	-0.06876
1.2e-10	-9.2e-09	-0.0684
1.2e-10	-9.24e-09	-0.06803
1.2e-10	-9.28e-09	-0.06767
1.2e-10	-9.32e-09	-0.0673
1.2e-10	-9.36e-09	-0.06695
1.2e-10	-9.4e-09	-0.06659
1.2e-10	-9.44e-09	-0.06623
1.2e-10	-9.48e-09	-0.06588
1.2e-10	-9.52e-09	-0.06553
1.2e-10	-9.56e-09	-0.06518
1.2e-10	-9.6e-09	-0.06484
1.2e-10	-9.64e-09	-0.06449
1.2e-10	-9.68e-09	-0.06415
1.2e-10	-9.72e-09	-0.06381
1.2e-10	-9.76e-09	-0.06348
1.2e-10	-9.8e-09	-0.06314
1.2e-10	-9.84e-09	-0.06281
1.2e-10	-9.88e-09	-0.06248
1.2e-10	-9.92e-09	-0.06215
1.2e-10	-9.96e-09	-0.06182
1.2e-10	-1e-08	-0.0615
1.2e-10	-1.004e-08	-0.06117
1.2e-10	-1.008e-08	-0.06085
1.2e-10	-1.012e-08	-0.06053
1.2e-10	-1.016e-08	-0.06022
1.2e-10	-1.02e-08	-0.0599
1.2e-10	-1.024e-08	-0.05959
1.2e-10	-1.028e-08	-0.05928
1.2e-10	-1.032e-08	-0.05897
1.2e-10	-1.036e-08	-0.05866
1.2e-10	-1.04e-08	-0.05836
1.2e-10	-1.044e-08	-0.05806
1.2e-10	-1.048e-08	-0.05776
1.2e-10	-1.052e-08	-0.05746
1.2e-10	-1.056e-08	-0.05716
1.2e-10	-1.06e-08	-0.05686
1.2e-10	-1.064e-08	-0.05657
1.2e-10	-1.068e-08	-0.05628
1.2e-10	-1.072e-08	-0.05599
1.2e-10	-1.076e-08	-0.0557
1.2e-10	-1.08e-08	-0.05542
1.2e-10	-1.084e-08	-0.05513
1.2e-10	-1.088e-08	-0.05485
1.2e-10	-1.092e-08	-0.05457
1.2e-10	-1.096e-08	-0.05429
1.2e-10	-1.1e-08	-0.05402
1.2e-10	-1.104e-08	-0.05374
1.2e-10	-1.108e-08	-0.05347
1.2e-10	-1.112e-08	-0.0532
1.2e-10	-1.116e-08	-0.05293
1.2e-10	-1.12e-08	-0.05266
1.2e-10	-1.124e-08	-0.05239
1.2e-10	-1.128e-08	-0.05213
1.2e-10	-1.132e-08	-0.05187
1.2e-10	-1.136e-08	-0.0516
1.2e-10	-1.14e-08	-0.05134
1.2e-10	-1.144e-08	-0.05109
1.2e-10	-1.148e-08	-0.05083
1.2e-10	-1.152e-08	-0.05058
1.2e-10	-1.156e-08	-0.05032
1.2e-10	-1.16e-08	-0.05007
1.2e-10	-1.164e-08	-0.04982
1.2e-10	-1.168e-08	-0.04958
1.2e-10	-1.172e-08	-0.04933
1.2e-10	-1.176e-08	-0.04908
1.2e-10	-1.18e-08	-0.04884
1.2e-10	-1.184e-08	-0.0486
1.2e-10	-1.188e-08	-0.04836
1.2e-10	-1.192e-08	-0.04812
1.2e-10	-1.196e-08	-0.04788
1.2e-10	-1.2e-08	-0.04765
1.2e-10	-1.204e-08	-0.04741
1.2e-10	-1.208e-08	-0.04718
1.2e-10	-1.212e-08	-0.04695
1.2e-10	-1.216e-08	-0.04672
1.2e-10	-1.22e-08	-0.04649
1.2e-10	-1.224e-08	-0.04627
1.2e-10	-1.228e-08	-0.04604
1.2e-10	-1.232e-08	-0.04582
1.2e-10	-1.236e-08	-0.0456
1.2e-10	-1.24e-08	-0.04538
1.2e-10	-1.244e-08	-0.04516
1.2e-10	-1.248e-08	-0.04494
1.2e-10	-1.252e-08	-0.04472
1.2e-10	-1.256e-08	-0.04451
1.2e-10	-1.26e-08	-0.04429
1.2e-10	-1.264e-08	-0.04408
1.2e-10	-1.268e-08	-0.04387
1.2e-10	-1.272e-08	-0.04366
1.2e-10	-1.276e-08	-0.04345
1.2e-10	-1.28e-08	-0.04324
1.2e-10	-1.284e-08	-0.04304
1.2e-10	-1.288e-08	-0.04283
1.2e-10	-1.292e-08	-0.04263
1.2e-10	-1.296e-08	-0.04243
1.2e-10	-1.3e-08	-0.04223
1.2e-10	-1.304e-08	-0.04203
1.2e-10	-1.308e-08	-0.04183
1.2e-10	-1.312e-08	-0.04163
1.2e-10	-1.316e-08	-0.04144
1.2e-10	-1.32e-08	-0.04124
1.2e-10	-1.324e-08	-0.04105
1.2e-10	-1.328e-08	-0.04086
1.2e-10	-1.332e-08	-0.04067
1.2e-10	-1.336e-08	-0.04048
1.2e-10	-1.34e-08	-0.04029
1.2e-10	-1.344e-08	-0.0401
1.2e-10	-1.348e-08	-0.03992
1.2e-10	-1.352e-08	-0.03973
1.2e-10	-1.356e-08	-0.03955
1.2e-10	-1.36e-08	-0.03937
1.2e-10	-1.364e-08	-0.03918
1.2e-10	-1.368e-08	-0.039
1.2e-10	-1.372e-08	-0.03882
1.2e-10	-1.376e-08	-0.03865
1.2e-10	-1.38e-08	-0.03847
1.2e-10	-1.384e-08	-0.03829
1.2e-10	-1.388e-08	-0.03812
1.2e-10	-1.392e-08	-0.03795
1.2e-10	-1.396e-08	-0.03777
1.2e-10	-1.4e-08	-0.0376
1.2e-10	-1.404e-08	-0.03743
1.2e-10	-1.408e-08	-0.03726
1.2e-10	-1.412e-08	-0.03709
1.2e-10	-1.416e-08	-0.03693
1.2e-10	-1.42e-08	-0.03676
1.2e-10	-1.424e-08	-0.03659
1.2e-10	-1.428e-08	-0.03643
1.2e-10	-1.432e-08	-0.03627
1.2e-10	-1.436e-08	-0.0361
1.2e-10	-1.44e-08	-0.03594
1.2e-10	-1.444e-08	-0.03578
1.2e-10	-1.448e-08	-0.03562
1.2e-10	-1.452e-08	-0.03547
1.2e-10	-1.456e-08	-0.03531
1.2e-10	-1.46e-08	-0.03515
1.2e-10	-1.464e-08	-0.035
1.2e-10	-1.468e-08	-0.03484
1.2e-10	-1.472e-08	-0.03469
1.2e-10	-1.476e-08	-0.03454
1.2e-10	-1.48e-08	-0.03438
1.2e-10	-1.484e-08	-0.03423
1.2e-10	-1.488e-08	-0.03408
1.2e-10	-1.492e-08	-0.03393
1.2e-10	-1.496e-08	-0.03379
1.2e-10	-1.5e-08	-0.03364
1.2e-10	-1.504e-08	-0.03349
1.2e-10	-1.508e-08	-0.03335
1.2e-10	-1.512e-08	-0.0332
1.2e-10	-1.516e-08	-0.03306
1.2e-10	-1.52e-08	-0.03292
1.2e-10	-1.524e-08	-0.03277
1.2e-10	-1.528e-08	-0.03263
1.2e-10	-1.532e-08	-0.03249
1.2e-10	-1.536e-08	-0.03235
1.2e-10	-1.54e-08	-0.03221
1.2e-10	-1.544e-08	-0.03208
1.2e-10	-1.548e-08	-0.03194
1.2e-10	-1.552e-08	-0.0318
1.2e-10	-1.556e-08	-0.03167
1.2e-10	-1.56e-08	-0.03153
1.2e-10	-1.564e-08	-0.0314
1.2e-10	-1.568e-08	-0.03127
1.2e-10	-1.572e-08	-0.03114
1.2e-10	-1.576e-08	-0.031
1.2e-10	-1.58e-08	-0.03087
1.2e-10	-1.584e-08	-0.03074
1.2e-10	-1.588e-08	-0.03061
1.2e-10	-1.592e-08	-0.03049
1.2e-10	-1.596e-08	-0.03036
1.2e-10	-1.6e-08	-0.03023
1.2e-10	-1.604e-08	-0.03011
1.2e-10	-1.608e-08	-0.02998
1.2e-10	-1.612e-08	-0.02986
1.2e-10	-1.616e-08	-0.02973
1.2e-10	-1.62e-08	-0.02961
1.2e-10	-1.624e-08	-0.02949
1.2e-10	-1.628e-08	-0.02936
1.2e-10	-1.632e-08	-0.02924
1.2e-10	-1.636e-08	-0.02912
1.2e-10	-1.64e-08	-0.029
1.2e-10	-1.644e-08	-0.02888
1.2e-10	-1.648e-08	-0.02877
1.2e-10	-1.652e-08	-0.02865
1.2e-10	-1.656e-08	-0.02853
1.2e-10	-1.66e-08	-0.02841
1.2e-10	-1.664e-08	-0.0283
1.2e-10	-1.668e-08	-0.02818
1.2e-10	-1.672e-08	-0.02807
1.2e-10	-1.676e-08	-0.02796
1.2e-10	-1.68e-08	-0.02784
1.2e-10	-1.684e-08	-0.02773
1.2e-10	-1.688e-08	-0.02762
1.2e-10	-1.692e-08	-0.02751
1.2e-10	-1.696e-08	-0.0274
1.2e-10	-1.7e-08	-0.02729
1.2e-10	-1.704e-08	-0.02718
1.2e-10	-1.708e-08	-0.02707
1.2e-10	-1.712e-08	-0.02696
1.2e-10	-1.716e-08	-0.02685
1.2e-10	-1.72e-08	-0.02675
1.2e-10	-1.724e-08	-0.02664
1.2e-10	-1.728e-08	-0.02654
1.2e-10	-1.732e-08	-0.02643
1.2e-10	-1.736e-08	-0.02633
1.2e-10	-1.74e-08	-0.02622
1.2e-10	-1.744e-08	-0.02612
1.2e-10	-1.748e-08	-0.02602
1.2e-10	-1.752e-08	-0.02591
1.2e-10	-1.756e-08	-0.02581
1.2e-10	-1.76e-08	-0.02571
1.2e-10	-1.764e-08	-0.02561
1.2e-10	-1.768e-08	-0.02551
1.2e-10	-1.772e-08	-0.02541
1.2e-10	-1.776e-08	-0.02531
1.2e-10	-1.78e-08	-0.02522
1.2e-10	-1.784e-08	-0.02512
1.2e-10	-1.788e-08	-0.02502
1.2e-10	-1.792e-08	-0.02492
1.2e-10	-1.796e-08	-0.02483
1.2e-10	-1.8e-08	-0.02473
1.2e-10	-1.804e-08	-0.02464
1.2e-10	-1.808e-08	-0.02454
1.2e-10	-1.812e-08	-0.02445
1.2e-10	-1.816e-08	-0.02435
1.2e-10	-1.82e-08	-0.02426
1.2e-10	-1.824e-08	-0.02417
1.2e-10	-1.828e-08	-0.02408
1.2e-10	-1.832e-08	-0.02399
1.2e-10	-1.836e-08	-0.02389
1.2e-10	-1.84e-08	-0.0238
1.2e-10	-1.844e-08	-0.02371
1.2e-10	-1.848e-08	-0.02362
1.2e-10	-1.852e-08	-0.02354
1.2e-10	-1.856e-08	-0.02345
1.2e-10	-1.86e-08	-0.02336
1.2e-10	-1.864e-08	-0.02327
1.2e-10	-1.868e-08	-0.02318
1.2e-10	-1.872e-08	-0.0231
1.2e-10	-1.876e-08	-0.02301
1.2e-10	-1.88e-08	-0.02293
1.2e-10	-1.884e-08	-0.02284
1.2e-10	-1.888e-08	-0.02276
1.2e-10	-1.892e-08	-0.02267
1.2e-10	-1.896e-08	-0.02259
1.2e-10	-1.9e-08	-0.0225
1.2e-10	-1.904e-08	-0.02242
1.2e-10	-1.908e-08	-0.02234
1.2e-10	-1.912e-08	-0.02226
1.2e-10	-1.916e-08	-0.02217
1.2e-10	-1.92e-08	-0.02209
1.2e-10	-1.924e-08	-0.02201
1.2e-10	-1.928e-08	-0.02193
1.2e-10	-1.932e-08	-0.02185
1.2e-10	-1.936e-08	-0.02177
1.2e-10	-1.94e-08	-0.02169
1.2e-10	-1.944e-08	-0.02161
1.2e-10	-1.948e-08	-0.02153
1.2e-10	-1.952e-08	-0.02146
1.2e-10	-1.956e-08	-0.02138
1.2e-10	-1.96e-08	-0.0213
1.2e-10	-1.964e-08	-0.02122
1.2e-10	-1.968e-08	-0.02115
1.2e-10	-1.972e-08	-0.02107
1.2e-10	-1.976e-08	-0.021
[truncated: 500,005+ more rows]

## Sheet: Extended Fig. 1f
Extended Data Figure 1f	Spatial distributions of the strain ε13 calculated with parameters FL = 3 μN and R = 20 nm
x (nm)	z (nm)	ε13
0	0	0
0	-4e-11	0
0	-8e-11	0
0	-1.2e-10	0
0	-1.6e-10	0
0	-2e-10	0
0	-2.4e-10	0
0	-2.8e-10	0
0	-3.2e-10	0
0	-3.6e-10	0
0	-4e-10	0
0	-4.4e-10	0
0	-4.8e-10	0
0	-5.2e-10	0
0	-5.6e-10	0
0	-6e-10	0
0	-6.4e-10	0
0	-6.8e-10	0
0	-7.2e-10	0
0	-7.6e-10	0
0	-8e-10	0
0	-8.4e-10	0
0	-8.8e-10	0
0	-9.2e-10	0
0	-9.6e-10	0
0	-1e-09	0
0	-1.04e-09	0
0	-1.08e-09	0
0	-1.12e-09	0
0	-1.16e-09	0
0	-1.2e-09	0
0	-1.24e-09	0
0	-1.28e-09	0
0	-1.32e-09	0
0	-1.36e-09	0
0	-1.4e-09	0
0	-1.44e-09	0
0	-1.48e-09	0
0	-1.52e-09	0
0	-1.56e-09	0
0	-1.6e-09	0
0	-1.64e-09	0
0	-1.68e-09	0
0	-1.72e-09	0
0	-1.76e-09	0
0	-1.8e-09	0
0	-1.84e-09	0
0	-1.88e-09	0
0	-1.92e-09	0
0	-1.96e-09	0
0	-2e-09	0
0	-2.04e-09	0
0	-2.08e-09	0
0	-2.12e-09	0
0	-2.16e-09	0
0	-2.2e-09	0
0	-2.24e-09	0
0	-2.28e-09	0
0	-2.32e-09	0
0	-2.36e-09	0
0	-2.4e-09	0
0	-2.44e-09	0
0	-2.48e-09	0
0	-2.52e-09	0
0	-2.56e-09	0
0	-2.6e-09	0
0	-2.64e-09	0
0	-2.68e-09	0
0	-2.72e-09	0
0	-2.76e-09	0
0	-2.8e-09	0
0	-2.84e-09	0
0	-2.88e-09	0
0	-2.92e-09	0
0	-2.96e-09	0
0	-3e-09	0
0	-3.04e-09	0
0	-3.08e-09	0
0	-3.12e-09	0
0	-3.16e-09	0
0	-3.2e-09	0
0	-3.24e-09	0
0	-3.28e-09	0
0	-3.32e-09	0
0	-3.36e-09	0
0	-3.4e-09	0
0	-3.44e-09	0
0	-3.48e-09	0
0	-3.52e-09	0
0	-3.56e-09	0
0	-3.6e-09	0
0	-3.64e-09	0
0	-3.68e-09	0
0	-3.72e-09	0
0	-3.76e-09	0
0	-3.8e-09	0
0	-3.84e-09	0
0	-3.88e-09	0
0	-3.92e-09	0
0	-3.96e-09	0
0	-4e-09	0
0	-4.04e-09	0
0	-4.08e-09	0
0	-4.12e-09	0
0	-4.16e-09	0
0	-4.2e-09	0
0	-4.24e-09	0
0	-4.28e-09	0
0	-4.32e-09	0
0	-4.36e-09	0
0	-4.4e-09	0
0	-4.44e-09	0
0	-4.48e-09	0
0	-4.52e-09	0
0	-4.56e-09	0
0	-4.6e-09	0
0	-4.64e-09	0
0	-4.68e-09	0
0	-4.72e-09	0
0	-4.76e-09	0
0	-4.8e-09	0
0	-4.84e-09	0
0	-4.88e-09	0
0	-4.92e-09	0
0	-4.96e-09	0
0	-5e-09	0
0	-5.04e-09	0
0	-5.08e-09	0
0	-5.12e-09	0
0	-5.16e-09	0
0	-5.2e-09	0
0	-5.24e-09	0
0	-5.28e-09	0
0	-5.32e-09	0
0	-5.36e-09	0
0	-5.4e-09	0
0	-5.44e-09	0
0	-5.48e-09	0
0	-5.52e-09	0
0	-5.56e-09	0
0	-5.6e-09	0
0	-5.64e-09	0
0	-5.68e-09	0
0	-5.72e-09	0
0	-5.76e-09	0
0	-5.8e-09	0
0	-5.84e-09	0
0	-5.88e-09	0
0	-5.92e-09	0
0	-5.96e-09	0
0	-6e-09	0
0	-6.04e-09	0
0	-6.08e-09	0
0	-6.12e-09	0
0	-6.16e-09	0
0	-6.2e-09	0
0	-6.24e-09	0
0	-6.28e-09	0
0	-6.32e-09	0
0	-6.36e-09	0
0	-6.4e-09	0
0	-6.44e-09	0
0	-6.48e-09	0
0	-6.52e-09	0
0	-6.56e-09	0
0	-6.6e-09	0
0	-6.64e-09	0
0	-6.68e-09	0
0	-6.72e-09	0
0	-6.76e-09	0
0	-6.8e-09	0
0	-6.84e-09	0
0	-6.88e-09	0
0	-6.92e-09	0
0	-6.96e-09	0
0	-7e-09	0
0	-7.04e-09	0
0	-7.08e-09	0
0	-7.12e-09	0
0	-7.16e-09	0
0	-7.2e-09	0
0	-7.24e-09	0
0	-7.28e-09	0
0	-7.32e-09	0
0	-7.36e-09	0
0	-7.4e-09	0
0	-7.44e-09	0
0	-7.48e-09	0
0	-7.52e-09	0
0	-7.56e-09	0
0	-7.6e-09	0
0	-7.64e-09	0
0	-7.68e-09	0
0	-7.72e-09	0
0	-7.76e-09	0
0	-7.8e-09	0
0	-7.84e-09	0
0	-7.88e-09	0
0	-7.92e-09	0
0	-7.96e-09	0
0	-8e-09	0
0	-8.04e-09	0
0	-8.08e-09	0
0	-8.12e-09	0
0	-8.16e-09	0
0	-8.2e-09	0
0	-8.24e-09	0
0	-8.28e-09	0
0	-8.32e-09	0
0	-8.36e-09	0
0	-8.4e-09	0
0	-8.44e-09	0
0	-8.48e-09	0
0	-8.52e-09	0
0	-8.56e-09	0
0	-8.6e-09	0
0	-8.64e-09	0
0	-8.68e-09	0
0	-8.72e-09	0
0	-8.76e-09	0
0	-8.8e-09	0
0	-8.84e-09	0
0	-8.88e-09	0
0	-8.92e-09	0
0	-8.96e-09	0
0	-9e-09	0
0	-9.04e-09	0
0	-9.08e-09	0
0	-9.12e-09	0
0	-9.16e-09	0
0	-9.2e-09	0
0	-9.24e-09	0
0	-9.28e-09	0
0	-9.32e-09	0
0	-9.36e-09	0
0	-9.4e-09	0
0	-9.44e-09	0
0	-9.48e-09	0
0	-9.52e-09	0
0	-9.56e-09	0
0	-9.6e-09	0
0	-9.64e-09	0
0	-9.68e-09	0
0	-9.72e-09	0
0	-9.76e-09	0
0	-9.8e-09	0
0	-9.84e-09	0
0	-9.88e-09	0
0	-9.92e-09	0
0	-9.96e-09	0
0	-1e-08	0
0	-1.004e-08	0
0	-1.008e-08	0
0	-1.012e-08	0
0	-1.016e-08	0
0	-1.02e-08	0
0	-1.024e-08	0
0	-1.028e-08	0
0	-1.032e-08	0
0	-1.036e-08	0
0	-1.04e-08	0
0	-1.044e-08	0
0	-1.048e-08	0
0	-1.052e-08	0
0	-1.056e-08	0
0	-1.06e-08	0
0	-1.064e-08	0
0	-1.068e-08	0
0	-1.072e-08	0
0	-1.076e-08	0
0	-1.08e-08	0
0	-1.084e-08	0
0	-1.088e-08	0
0	-1.092e-08	0
0	-1.096e-08	0
0	-1.1e-08	0
0	-1.104e-08	0
0	-1.108e-08	0
0	-1.112e-08	0
0	-1.116e-08	0
0	-1.12e-08	0
0	-1.124e-08	0
0	-1.128e-08	0
0	-1.132e-08	0
0	-1.136e-08	0
0	-1.14e-08	0
0	-1.144e-08	0
0	-1.148e-08	0
0	-1.152e-08	0
0	-1.156e-08	0
0	-1.16e-08	0
0	-1.164e-08	0
0	-1.168e-08	0
0	-1.172e-08	0
0	-1.176e-08	0
0	-1.18e-08	0
0	-1.184e-08	0
0	-1.188e-08	0
0	-1.192e-08	0
0	-1.196e-08	0
0	-1.2e-08	0
0	-1.204e-08	0
0	-1.208e-08	0
0	-1.212e-08	0
0	-1.216e-08	0
0	-1.22e-08	0
0	-1.224e-08	0
0	-1.228e-08	0
0	-1.232e-08	0
0	-1.236e-08	0
0	-1.24e-08	0
0	-1.244e-08	0
0	-1.248e-08	0
0	-1.252e-08	0
0	-1.256e-08	0
0	-1.26e-08	0
0	-1.264e-08	0
0	-1.268e-08	0
0	-1.272e-08	0
0	-1.276e-08	0
0	-1.28e-08	0
0	-1.284e-08	0
0	-1.288e-08	0
0	-1.292e-08	0
0	-1.296e-08	0
0	-1.3e-08	0
0	-1.304e-08	0
0	-1.308e-08	0
0	-1.312e-08	0
0	-1.316e-08	0
0	-1.32e-08	0
0	-1.324e-08	0
0	-1.328e-08	0
0	-1.332e-08	0
0	-1.336e-08	0
0	-1.34e-08	0
0	-1.344e-08	0
0	-1.348e-08	0
0	-1.352e-08	0
0	-1.356e-08	0
0	-1.36e-08	0
0	-1.364e-08	0
0	-1.368e-08	0
0	-1.372e-08	0
0	-1.376e-08	0
0	-1.38e-08	0
0	-1.384e-08	0
0	-1.388e-08	0
0	-1.392e-08	0
0	-1.396e-08	0
0	-1.4e-08	0
0	-1.404e-08	0
0	-1.408e-08	0
0	-1.412e-08	0
0	-1.416e-08	0
0	-1.42e-08	0
0	-1.424e-08	0
0	-1.428e-08	0
0	-1.432e-08	0
0	-1.436e-08	0
0	-1.44e-08	0
0	-1.444e-08	0
0	-1.448e-08	0
0	-1.452e-08	0
0	-1.456e-08	0
0	-1.46e-08	0
0	-1.464e-08	0
0	-1.468e-08	0
0	-1.472e-08	0
0	-1.476e-08	0
0	-1.48e-08	0
0	-1.484e-08	0
0	-1.488e-08	0
0	-1.492e-08	0
0	-1.496e-08	0
0	-1.5e-08	0
0	-1.504e-08	0
0	-1.508e-08	0
0	-1.512e-08	0
0	-1.516e-08	0
0	-1.52e-08	0
0	-1.524e-08	0
0	-1.528e-08	0
0	-1.532e-08	0
0	-1.536e-08	0
0	-1.54e-08	0
0	-1.544e-08	0
0	-1.548e-08	0
0	-1.552e-08	0
0	-1.556e-08	0
0	-1.56e-08	0
0	-1.564e-08	0
0	-1.568e-08	0
0	-1.572e-08	0
0	-1.576e-08	0
0	-1.58e-08	0
0	-1.584e-08	0
0	-1.588e-08	0
0	-1.592e-08	0
0	-1.596e-08	0
0	-1.6e-08	0
0	-1.604e-08	0
0	-1.608e-08	0
0	-1.612e-08	0
0	-1.616e-08	0
0	-1.62e-08	0
0	-1.624e-08	0
0	-1.628e-08	0
0	-1.632e-08	0
0	-1.636e-08	0
0	-1.64e-08	0
0	-1.644e-08	0
0	-1.648e-08	0
0	-1.652e-08	0
0	-1.656e-08	0
0	-1.66e-08	0
0	-1.664e-08	0
0	-1.668e-08	0
0	-1.672e-08	0
0	-1.676e-08	0
0	-1.68e-08	0
0	-1.684e-08	0
0	-1.688e-08	0
0	-1.692e-08	0
0	-1.696e-08	0
0	-1.7e-08	0
0	-1.704e-08	0
0	-1.708e-08	0
0	-1.712e-08	0
0	-1.716e-08	0
0	-1.72e-08	0
0	-1.724e-08	0
0	-1.728e-08	0
0	-1.732e-08	0
0	-1.736e-08	0
0	-1.74e-08	0
0	-1.744e-08	0
0	-1.748e-08	0
0	-1.752e-08	0
0	-1.756e-08	0
0	-1.76e-08	0
0	-1.764e-08	0
0	-1.768e-08	0
0	-1.772e-08	0
0	-1.776e-08	0
0	-1.78e-08	0
0	-1.784e-08	0
0	-1.788e-08	0
0	-1.792e-08	0
0	-1.796e-08	0
0	-1.8e-08	0
0	-1.804e-08	0
0	-1.808e-08	0
0	-1.812e-08	0
0	-1.816e-08	0
0	-1.82e-08	0
0	-1.824e-08	0
0	-1.828e-08	0
0	-1.832e-08	0
0	-1.836e-08	0
0	-1.84e-08	0
0	-1.844e-08	0
0	-1.848e-08	0
0	-1.852e-08	0
0	-1.856e-08	0
0	-1.86e-08	0
0	-1.864e-08	0
0	-1.868e-08	0
0	-1.872e-08	0
0	-1.876e-08	0
0	-1.88e-08	0
0	-1.884e-08	0
0	-1.888e-08	0
0	-1.892e-08	0
0	-1.896e-08	0
0	-1.9e-08	0
0	-1.904e-08	0
0	-1.908e-08	0
0	-1.912e-08	0
0	-1.916e-08	0
0	-1.92e-08	0
0	-1.924e-08	0
0	-1.928e-08	0
0	-1.932e-08	0
0	-1.936e-08	0
0	-1.94e-08	0
0	-1.944e-08	0
0	-1.948e-08	0
0	-1.952e-08	0
0	-1.956e-08	0
0	-1.96e-08	0
0	-1.964e-08	0
0	-1.968e-08	0
0	-1.972e-08	0
0	-1.976e-08	0
0	-1.98e-08	0
0	-1.984e-08	0
0	-1.988e-08	0
0	-1.992e-08	0
0	-1.996e-08	0
0	-2e-08	0
4e-11	0	--
4e-11	-4e-11	1.97731e-05
4e-11	-8e-11	3.95375e-05
4e-11	-1.2e-10	5.92846e-05
4e-11	-1.6e-10	7.90058e-05
4e-11	-2e-10	9.86923e-05
4e-11	-2.4e-10	0.000118336
4e-11	-2.8e-10	0.000137927
4e-11	-3.2e-10	0.000157459
4e-11	-3.6e-10	0.000176922
4e-11	-4e-10	0.000196308
4e-11	-4.4e-10	0.000215608
4e-11	-4.8e-10	0.000234816
4e-11	-5.2e-10	0.000253922
4e-11	-5.6e-10	0.000272919
4e-11	-6e-10	0.000291798
4e-11	-6.4e-10	0.000310553
4e-11	-6.8e-10	0.000329175
4e-11	-7.2e-10	0.000347657
4e-11	-7.6e-10	0.000365992
4e-11	-8e-10	0.000384173
4e-11	-8.4e-10	0.000402193
4e-11	-8.8e-10	0.000420044
4e-11	-9.2e-10	0.000437721
4e-11	-9.6e-10	0.000455216
4e-11	-1e-09	0.000472524
4e-11	-1.04e-09	0.000489638
4e-11	-1.08e-09	0.000506553
4e-11	-1.12e-09	0.000523263
4e-11	-1.16e-09	0.000539762
4e-11	-1.2e-09	0.000556044
4e-11	-1.24e-09	0.000572106
4e-11	-1.28e-09	0.000587942
4e-11	-1.32e-09	0.000603547
4e-11	-1.36e-09	0.000618917
4e-11	-1.4e-09	0.000634048
4e-11	-1.44e-09	0.000648935
4e-11	-1.48e-09	0.000663575
4e-11	-1.52e-09	0.000677965
4e-11	-1.56e-09	0.0006921
4e-11	-1.6e-09	0.000705978
4e-11	-1.64e-09	0.000719595
4e-11	-1.68e-09	0.00073295
4e-11	-1.72e-09	0.000746039
4e-11	-1.76e-09	0.00075886
4e-11	-1.8e-09	0.000771412
4e-11	-1.84e-09	0.000783692
4e-11	-1.88e-09	0.000795699
4e-11	-1.92e-09	0.000807431
4e-11	-1.96e-09	0.000818887
4e-11	-2e-09	0.000830067
4e-11	-2.04e-09	0.000840968
4e-11	-2.08e-09	0.000851591
4e-11	-2.12e-09	0.000861935
4e-11	-2.16e-09	0.000872001
4e-11	-2.2e-09	0.000881787
4e-11	-2.24e-09	0.000891294
4e-11	-2.28e-09	0.000900523
4e-11	-2.32e-09	0.000909474
4e-11	-2.36e-09	0.000918147
4e-11	-2.4e-09	0.000926543
4e-11	-2.44e-09	0.000934664
4e-11	-2.48e-09	0.00094251
4e-11	-2.52e-09	0.000950084
4e-11	-2.56e-09	0.000957385
4e-11	-2.6e-09	0.000964417
4e-11	-2.64e-09	0.000971179
4e-11	-2.68e-09	0.000977676
4e-11	-2.72e-09	0.000983908
4e-11	-2.76e-09	0.000989877
4e-11	-2.8e-09	0.000995587
4e-11	-2.84e-09	0.001
4e-11	-2.88e-09	0.00101
4e-11	-2.92e-09	0.00101
4e-11	-2.96e-09	0.00102
4e-11	-3e-09	0.00102
4e-11	-3.04e-09	0.00102
4e-11	-3.08e-09	0.00103
4e-11	-3.12e-09	0.00103
4e-11	-3.16e-09	0.00104
4e-11	-3.2e-09	0.00104
4e-11	-3.24e-09	0.00104
4e-11	-3.28e-09	0.00104
4e-11	-3.32e-09	0.00105
4e-11	-3.36e-09	0.00105
4e-11	-3.4e-09	0.00105
4e-11	-3.44e-09	0.00105
4e-11	-3.48e-09	0.00106
4e-11	-3.52e-09	0.00106
4e-11	-3.56e-09	0.00106
4e-11	-3.6e-09	0.00106
4e-11	-3.64e-09	0.00106
4e-11	-3.68e-09	0.00106
4e-11	-3.72e-09	0.00106
4e-11	-3.76e-09	0.00106
4e-11	-3.8e-09	0.00106
4e-11	-3.84e-09	0.00106
4e-11	-3.88e-09	0.00106
4e-11	-3.92e-09	0.00106
4e-11	-3.96e-09	0.00106
4e-11	-4e-09	0.00106
4e-11	-4.04e-09	0.00106
4e-11	-4.08e-09	0.00106
4e-11	-4.12e-09	0.00106
4e-11	-4.16e-09	0.00106
4e-11	-4.2e-09	0.00105
4e-11	-4.24e-09	0.00105
4e-11	-4.28e-09	0.00105
4e-11	-4.32e-09	0.00105
4e-11	-4.36e-09	0.00105
4e-11	-4.4e-09	0.00105
4e-11	-4.44e-09	0.00104
4e-11	-4.48e-09	0.00104
4e-11	-4.52e-09	0.00104
4e-11	-4.56e-09	0.00104
4e-11	-4.6e-09	0.00103
4e-11	-4.64e-09	0.00103
4e-11	-4.68e-09	0.00103
4e-11	-4.72e-09	0.00102
4e-11	-4.76e-09	0.00102
4e-11	-4.8e-09	0.00102
4e-11	-4.84e-09	0.00102
4e-11	-4.88e-09	0.00101
4e-11	-4.92e-09	0.00101
4e-11	-4.96e-09	0.001
4e-11	-5e-09	0.001
4e-11	-5.04e-09	0.000997589
4e-11	-5.08e-09	0.00099384
4e-11	-5.12e-09	0.00099002
4e-11	-5.16e-09	0.000986132
4e-11	-5.2e-09	0.000982178
4e-11	-5.24e-09	0.000978162
4e-11	-5.28e-09	0.000974085
4e-11	-5.32e-09	0.00096995
4e-11	-5.36e-09	0.00096576
4e-11	-5.4e-09	0.000961516
4e-11	-5.44e-09	0.000957222
4e-11	-5.48e-09	0.00095288
4e-11	-5.52e-09	0.000948491
4e-11	-5.56e-09	0.000944059
4e-11	-5.6e-09	0.000939585
4e-11	-5.64e-09	0.000935071
4e-11	-5.68e-09	0.000930519
4e-11	-5.72e-09	0.000925932
4e-11	-5.76e-09	0.000921311
4e-11	-5.8e-09	0.000916659
4e-11	-5.84e-09	0.000911977
4e-11	-5.88e-09	0.000907267
4e-11	-5.92e-09	0.000902531
4e-11	-5.96e-09	0.00089777
4e-11	-6e-09	0.000892987
4e-11	-6.04e-09	0.000888184
4e-11	-6.08e-09	0.00088336
4e-11	-6.12e-09	0.000878519
4e-11	-6.16e-09	0.000873662
4e-11	-6.2e-09	0.000868791
4e-11	-6.24e-09	0.000863906
4e-11	-6.28e-09	0.000859009
4e-11	-6.32e-09	0.000854102
4e-11	-6.36e-09	0.000849186
4e-11	-6.4e-09	0.000844263
4e-11	-6.44e-09	0.000839333
4e-11	-6.48e-09	0.000834398
4e-11	-6.52e-09	0.000829459
4e-11	-6.56e-09	0.000824518
4e-11	-6.6e-09	0.000819575
4e-11	-6.64e-09	0.000814631
4e-11	-6.68e-09	0.000809689
4e-11	-6.72e-09	0.000804748
4e-11	-6.76e-09	0.000799809
4e-11	-6.8e-09	0.000794874
4e-11	-6.84e-09	0.000789944
4e-11	-6.88e-09	0.00078502
4e-11	-6.92e-09	0.000780102
4e-11	-6.96e-09	0.000775191
4e-11	-7e-09	0.000770289
4e-11	-7.04e-09	0.000765395
4e-11	-7.08e-09	0.000760512
4e-11	-7.12e-09	0.000755639
4e-11	-7.16e-09	0.000750777
4e-11	-7.2e-09	0.000745927
4e-11	-7.24e-09	0.000741089
4e-11	-7.28e-09	0.000736265
4e-11	-7.32e-09	0.000731455
4e-11	-7.36e-09	0.00072666
4e-11	-7.4e-09	0.000721879
4e-11	-7.44e-09	0.000717115
4e-11	-7.48e-09	0.000712366
4e-11	-7.52e-09	0.000707635
4e-11	-7.56e-09	0.00070292
4e-11	-7.6e-09	0.000698223
4e-11	-7.64e-09	0.000693545
4e-11	-7.68e-09	0.000688885
4e-11	-7.72e-09	0.000684244
4e-11	-7.76e-09	0.000679623
4e-11	-7.8e-09	0.000675021
4e-11	-7.84e-09	0.00067044
4e-11	-7.88e-09	0.000665879
4e-11	-7.92e-09	0.000661339
4e-11	-7.96e-09	0.000656821
4e-11	-8e-09	0.000652324
4e-11	-8.04e-09	0.000647848
4e-11	-8.08e-09	0.000643395
4e-11	-8.12e-09	0.000638965
4e-11	-8.16e-09	0.000634556
4e-11	-8.2e-09	0.000630171
4e-11	-8.24e-09	0.000625809
4e-11	-8.28e-09	0.000621469
4e-11	-8.32e-09	0.000617154
4e-11	-8.36e-09	0.000612862
4e-11	-8.4e-09	0.000608594
4e-11	-8.44e-09	0.000604349
4e-11	-8.48e-09	0.000600129
4e-11	-8.52e-09	0.000595933
4e-11	-8.56e-09	0.000591761
4e-11	-8.6e-09	0.000587614
4e-11	-8.64e-09	0.000583492
4e-11	-8.68e-09	0.000579394
4e-11	-8.72e-09	0.000575321
4e-11	-8.76e-09	0.000571272
4e-11	-8.8e-09	0.000567249
4e-11	-8.84e-09	0.000563251
4e-11	-8.88e-09	0.000559277
4e-11	-8.92e-09	0.000555329
4e-11	-8.96e-09	0.000551406
4e-11	-9e-09	0.000547507
4e-11	-9.04e-09	0.000543634
4e-11	-9.08e-09	0.000539786
4e-11	-9.12e-09	0.000535964
4e-11	-9.16e-09	0.000532166
4e-11	-9.2e-09	0.000528394
4e-11	-9.24e-09	0.000524647
4e-11	-9.28e-09	0.000520925
4e-11	-9.32e-09	0.000517228
4e-11	-9.36e-09	0.000513556
4e-11	-9.4e-09	0.000509909
4e-11	-9.44e-09	0.000506287
4e-11	-9.48e-09	0.00050269
4e-11	-9.52e-09	0.000499118
4e-11	-9.56e-09	0.000495571
4e-11	-9.6e-09	0.000492049
4e-11	-9.64e-09	0.000488551
4e-11	-9.68e-09	0.000485078
4e-11	-9.72e-09	0.00048163
4e-11	-9.76e-09	0.000478206
4e-11	-9.8e-09	0.000474807
4e-11	-9.84e-09	0.000471432
4e-11	-9.88e-09	0.000468081
4e-11	-9.92e-09	0.000464755
4e-11	-9.96e-09	0.000461452
4e-11	-1e-08	0.000458174
4e-11	-1.004e-08	0.00045492
4e-11	-1.008e-08	0.000451689
4e-11	-1.012e-08	0.000448482
4e-11	-1.016e-08	0.000445299
4e-11	-1.02e-08	0.00044214
4e-11	-1.024e-08	0.000439003
4e-11	-1.028e-08	0.000435891
4e-11	-1.032e-08	0.000432801
4e-11	-1.036e-08	0.000429734
4e-11	-1.04e-08	0.000426691
4e-11	-1.044e-08	0.00042367
4e-11	-1.048e-08	0.000420672
4e-11	-1.052e-08	0.000417696
4e-11	-1.056e-08	0.000414743
4e-11	-1.06e-08	0.000411813
4e-11	-1.064e-08	0.000408905
4e-11	-1.068e-08	0.000406018
4e-11	-1.072e-08	0.000403154
4e-11	-1.076e-08	0.000400312
4e-11	-1.08e-08	0.000397491
4e-11	-1.084e-08	0.000394692
4e-11	-1.088e-08	0.000391915
4e-11	-1.092e-08	0.000389159
4e-11	-1.096e-08	0.000386424
4e-11	-1.1e-08	0.00038371
4e-11	-1.104e-08	0.000381017
4e-11	-1.108e-08	0.000378345
4e-11	-1.112e-08	0.000375694
4e-11	-1.116e-08	0.000373063
4e-11	-1.12e-08	0.000370452
4e-11	-1.124e-08	0.000367862
4e-11	-1.128e-08	0.000365292
4e-11	-1.132e-08	0.000362743
4e-11	-1.136e-08	0.000360213
4e-11	-1.14e-08	0.000357702
4e-11	-1.144e-08	0.000355212
4e-11	-1.148e-08	0.00035274
4e-11	-1.152e-08	0.000350289
4e-11	-1.156e-08	0.000347856
4e-11	-1.16e-08	0.000345442
4e-11	-1.164e-08	0.000343048
4e-11	-1.168e-08	0.000340672
4e-11	-1.172e-08	0.000338315
4e-11	-1.176e-08	0.000335976
4e-11	-1.18e-08	0.000333656
4e-11	-1.184e-08	0.000331354
4e-11	-1.188e-08	0.00032907
4e-11	-1.192e-08	0.000326804
4e-11	-1.196e-08	0.000324556
4e-11	-1.2e-08	0.000322326
4e-11	-1.204e-08	0.000320113
4e-11	-1.208e-08	0.000317918
4e-11	-1.212e-08	0.00031574
4e-11	-1.216e-08	0.000313579
4e-11	-1.22e-08	0.000311436
4e-11	-1.224e-08	0.000309309
4e-11	-1.228e-08	0.000307199
4e-11	-1.232e-08	0.000305106
4e-11	-1.236e-08	0.000303029
4e-11	-1.24e-08	0.000300969
4e-11	-1.244e-08	0.000298925
4e-11	-1.248e-08	0.000296897
4e-11	-1.252e-08	0.000294886
4e-11	-1.256e-08	0.00029289
4e-11	-1.26e-08	0.00029091
4e-11	-1.264e-08	0.000288945
4e-11	-1.268e-08	0.000286996
4e-11	-1.272e-08	0.000285063
4e-11	-1.276e-08	0.000283145
4e-11	-1.28e-08	0.000281242
4e-11	-1.284e-08	0.000279354
4e-11	-1.288e-08	0.000277481
4e-11	-1.292e-08	0.000275622
4e-11	-1.296e-08	0.000273779
4e-11	-1.3e-08	0.00027195
4e-11	-1.304e-08	0.000270135
4e-11	-1.308e-08	0.000268335
4e-11	-1.312e-08	0.000266549
4e-11	-1.316e-08	0.000264777
4e-11	-1.32e-08	0.000263019
4e-11	-1.324e-08	0.000261275
4e-11	-1.328e-08	0.000259545
4e-11	-1.332e-08	0.000257828
4e-11	-1.336e-08	0.000256125
4e-11	-1.34e-08	0.000254435
4e-11	-1.344e-08	0.000252758
4e-11	-1.348e-08	0.000251095
4e-11	-1.352e-08	0.000249445
4e-11	-1.356e-08	0.000247808
4e-11	-1.36e-08	0.000246183
4e-11	-1.364e-08	0.000244572
4e-11	-1.368e-08	0.000242973
4e-11	-1.372e-08	0.000241386
4e-11	-1.376e-08	0.000239812
4e-11	-1.38e-08	0.000238251
4e-11	-1.384e-08	0.000236701
4e-11	-1.388e-08	0.000235164
4e-11	-1.392e-08	0.000233639
4e-11	-1.396e-08	0.000232125
4e-11	-1.4e-08	0.000230624
4e-11	-1.404e-08	0.000229134
4e-11	-1.408e-08	0.000227656
4e-11	-1.412e-08	0.000226189
4e-11	-1.416e-08	0.000224734
4e-11	-1.42e-08	0.00022329
4e-11	-1.424e-08	0.000221858
4e-11	-1.428e-08	0.000220436
4e-11	-1.432e-08	0.000219026
4e-11	-1.436e-08	0.000217626
4e-11	-1.44e-08	0.000216238
4e-11	-1.444e-08	0.00021486
4e-11	-1.448e-08	0.000213493
4e-11	-1.452e-08	0.000212136
4e-11	-1.456e-08	0.00021079
4e-11	-1.46e-08	0.000209454
4e-11	-1.464e-08	0.000208129
4e-11	-1.468e-08	0.000206814
4e-11	-1.472e-08	0.000205509
4e-11	-1.476e-08	0.000204214
4e-11	-1.48e-08	0.000202929
4e-11	-1.484e-08	0.000201654
4e-11	-1.488e-08	0.000200389
4e-11	-1.492e-08	0.000199133
4e-11	-1.496e-08	0.000197887
4e-11	-1.5e-08	0.000196651
4e-11	-1.504e-08	0.000195424
4e-11	-1.508e-08	0.000194206
4e-11	-1.512e-08	0.000192998
4e-11	-1.516e-08	0.000191799
4e-11	-1.52e-08	0.00019061
4e-11	-1.524e-08	0.000189429
4e-11	-1.528e-08	0.000188257
4e-11	-1.532e-08	0.000187094
4e-11	-1.536e-08	0.00018594
4e-11	-1.54e-08	0.000184795
4e-11	-1.544e-08	0.000183659
4e-11	-1.548e-08	0.000182531
4e-11	-1.552e-08	0.000181411
4e-11	-1.556e-08	0.000180301
4e-11	-1.56e-08	0.000179198
4e-11	-1.564e-08	0.000178104
4e-11	-1.568e-08	0.000177018
4e-11	-1.572e-08	0.00017594
4e-11	-1.576e-08	0.000174871
4e-11	-1.58e-08	0.000173809
4e-11	-1.584e-08	0.000172756
4e-11	-1.588e-08	0.00017171
4e-11	-1.592e-08	0.000170673
4e-11	-1.596e-08	0.000169643
4e-11	-1.6e-08	0.00016862
4e-11	-1.604e-08	0.000167606
4e-11	-1.608e-08	0.000166599
4e-11	-1.612e-08	0.000165599
4e-11	-1.616e-08	0.000164607
4e-11	-1.62e-08	0.000163622
4e-11	-1.624e-08	0.000162645
4e-11	-1.628e-08	0.000161675
4e-11	-1.632e-08	0.000160712
4e-11	-1.636e-08	0.000159756
4e-11	-1.64e-08	0.000158807
4e-11	-1.644e-08	0.000157866
4e-11	-1.648e-08	0.000156931
4e-11	-1.652e-08	0.000156003
4e-11	-1.656e-08	0.000155082
4e-11	-1.66e-08	0.000154168
4e-11	-1.664e-08	0.000153261
4e-11	-1.668e-08	0.00015236
4e-11	-1.672e-08	0.000151466
4e-11	-1.676e-08	0.000150578
4e-11	-1.68e-08	0.000149697
4e-11	-1.684e-08	0.000148823
4e-11	-1.688e-08	0.000147954
4e-11	-1.692e-08	0.000147092
4e-11	-1.696e-08	0.000146237
4e-11	-1.7e-08	0.000145387
4e-11	-1.704e-08	0.000144544
4e-11	-1.708e-08	0.000143707
4e-11	-1.712e-08	0.000142876
4e-11	-1.716e-08	0.000142051
4e-11	-1.72e-08	0.000141232
4e-11	-1.724e-08	0.000140419
4e-11	-1.728e-08	0.000139612
4e-11	-1.732e-08	0.000138811
4e-11	-1.736e-08	0.000138015
4e-11	-1.74e-08	0.000137225
4e-11	-1.744e-08	0.000136441
4e-11	-1.748e-08	0.000135662
4e-11	-1.752e-08	0.00013489
4e-11	-1.756e-08	0.000134122
4e-11	-1.76e-08	0.00013336
4e-11	-1.764e-08	0.000132604
4e-11	-1.768e-08	0.000131853
4e-11	-1.772e-08	0.000131107
4e-11	-1.776e-08	0.000130367
4e-11	-1.78e-08	0.000129632
4e-11	-1.784e-08	0.000128902
4e-11	-1.788e-08	0.000128177
4e-11	-1.792e-08	0.000127457
4e-11	-1.796e-08	0.000126743
4e-11	-1.8e-08	0.000126034
4e-11	-1.804e-08	0.000125329
4e-11	-1.808e-08	0.00012463
4e-11	-1.812e-08	0.000123935
4e-11	-1.816e-08	0.000123246
4e-11	-1.82e-08	0.000122561
4e-11	-1.824e-08	0.000121881
4e-11	-1.828e-08	0.000121206
4e-11	-1.832e-08	0.000120535
4e-11	-1.836e-08	0.00011987
4e-11	-1.84e-08	0.000119208
4e-11	-1.844e-08	0.000118552
4e-11	-1.848e-08	0.0001179
4e-11	-1.852e-08	0.000117253
4e-11	-1.856e-08	0.00011661
4e-11	-1.86e-08	0.000115972
4e-11	-1.864e-08	0.000115338
4e-11	-1.868e-08	0.000114708
4e-11	-1.872e-08	0.000114083
4e-11	-1.876e-08	0.000113462
4e-11	-1.88e-08	0.000112845
4e-11	-1.884e-08	0.000112233
4e-11	-1.888e-08	0.000111625
4e-11	-1.892e-08	0.000111021
4e-11	-1.896e-08	0.000110421
4e-11	-1.9e-08	0.000109825
4e-11	-1.904e-08	0.000109234
4e-11	-1.908e-08	0.000108646
4e-11	-1.912e-08	0.000108063
4e-11	-1.916e-08	0.000107483
4e-11	-1.92e-08	0.000106908
4e-11	-1.924e-08	0.000106336
4e-11	-1.928e-08	0.000105768
4e-11	-1.932e-08	0.000105204
4e-11	-1.936e-08	0.000104644
4e-11	-1.94e-08	0.000104088
4e-11	-1.944e-08	0.000103535
4e-11	-1.948e-08	0.000102987
4e-11	-1.952e-08	0.000102442
4e-11	-1.956e-08	0.0001019
4e-11	-1.96e-08	0.000101362
4e-11	-1.964e-08	0.000100828
4e-11	-1.968e-08	0.000100298
4e-11	-1.972e-08	9.97707e-05
4e-11	-1.976e-08	9.92472e-05
4e-11	-1.98e-08	9.87272e-05
4e-11	-1.984e-08	9.82108e-05
4e-11	-1.988e-08	9.76977e-05
4e-11	-1.992e-08	9.71881e-05
4e-11	-1.996e-08	9.66819e-05
4e-11	-2e-08	9.6179e-05
8e-11	0	--
8e-11	-4e-11	3.95484e-05
8e-11	-8e-11	7.90794e-05
8e-11	-1.2e-10	0.000118576
8e-11	-1.6e-10	0.00015802
8e-11	-2e-10	0.000197395
8e-11	-2.4e-10	0.000236684
8e-11	-2.8e-10	0.000275869
8e-11	-3.2e-10	0.000314934
8e-11	-3.6e-10	0.000353862
8e-11	-4e-10	0.000392636
8e-11	-4.4e-10	0.00043124
8e-11	-4.8e-10	0.000469656
8e-11	-5.2e-10	0.00050787
8e-11	-5.6e-10	0.000545866
8e-11	-6e-10	0.000583626
8e-11	-6.4e-10	0.000621137
8e-11	-6.8e-10	0.000658383
8e-11	-7.2e-10	0.00069535
8e-11	-7.6e-10	0.000732021
8e-11	-8e-10	0.000768384
8e-11	-8.4e-10	0.000804425
8e-11	-8.8e-10	0.000840129
8e-11	-9.2e-10	0.000875483
8e-11	-9.6e-10	0.000910475
8e-11	-1e-09	0.000945092
8e-11	-1.04e-09	0.000979321
8e-11	-1.08e-09	0.00101
8e-11	-1.12e-09	0.00105
8e-11	-1.16e-09	0.00108
8e-11	-1.2e-09	0.00111
8e-11	-1.24e-09	0.00114
8e-11	-1.28e-09	0.00118
8e-11	-1.32e-09	0.00121
8e-11	-1.36e-09	0.00124
8e-11	-1.4e-09	0.00127
8e-11	-1.44e-09	0.0013
8e-11	-1.48e-09	0.00133
8e-11	-1.52e-09	0.00136
8e-11	-1.56e-09	0.00138
8e-11	-1.6e-09	0.00141
8e-11	-1.64e-09	0.00144
8e-11	-1.68e-09	0.00147
8e-11	-1.72e-09	0.00149
8e-11	-1.76e-09	0.00152
8e-11	-1.8e-09	0.00154
8e-11	-1.84e-09	0.00157
8e-11	-1.88e-09	0.00159
8e-11	-1.92e-09	0.00161
8e-11	-1.96e-09	0.00164
8e-11	-2e-09	0.00166
8e-11	-2.04e-09	0.00168
8e-11	-2.08e-09	0.0017
8e-11	-2.12e-09	0.00172
8e-11	-2.16e-09	0.00174
8e-11	-2.2e-09	0.00176
8e-11	-2.24e-09	0.00178
8e-11	-2.28e-09	0.0018
8e-11	-2.32e-09	0.00182
8e-11	-2.36e-09	0.00184
8e-11	-2.4e-09	0.00185
8e-11	-2.44e-09	0.00187
8e-11	-2.48e-09	0.00189
8e-11	-2.52e-09	0.0019
8e-11	-2.56e-09	0.00191
8e-11	-2.6e-09	0.00193
8e-11	-2.64e-09	0.00194
8e-11	-2.68e-09	0.00196
8e-11	-2.72e-09	0.00197
8e-11	-2.76e-09	0.00198
8e-11	-2.8e-09	0.00199
8e-11	-2.84e-09	0.002
8e-11	-2.88e-09	0.00201
8e-11	-2.92e-09	0.00202
8e-11	-2.96e-09	0.00203
8e-11	-3e-09	0.00204
8e-11	-3.04e-09	0.00205
8e-11	-3.08e-09	0.00206
8e-11	-3.12e-09	0.00206
8e-11	-3.16e-09	0.00207
8e-11	-3.2e-09	0.00208
8e-11	-3.24e-09	0.00208
8e-11	-3.28e-09	0.00209
8e-11	-3.32e-09	0.00209
8e-11	-3.36e-09	0.0021
8e-11	-3.4e-09	0.0021
8e-11	-3.44e-09	0.00211
8e-11	-3.48e-09	0.00211
8e-11	-3.52e-09	0.00211
8e-11	-3.56e-09	0.00212
8e-11	-3.6e-09	0.00212
8e-11	-3.64e-09	0.00212
8e-11	-3.68e-09	0.00212
8e-11	-3.72e-09	0.00212
8e-11	-3.76e-09	0.00212
8e-11	-3.8e-09	0.00212
8e-11	-3.84e-09	0.00212
8e-11	-3.88e-09	0.00212
8e-11	-3.92e-09	0.00212
8e-11	-3.96e-09	0.00212
8e-11	-4e-09	0.00212
8e-11	-4.04e-09	0.00212
8e-11	-4.08e-09	0.00212
8e-11	-4.12e-09	0.00211
8e-11	-4.16e-09	0.00211
8e-11	-4.2e-09	0.00211
8e-11	-4.24e-09	0.00211
8e-11	-4.28e-09	0.0021
8e-11	-4.32e-09	0.0021
8e-11	-4.36e-09	0.0021
8e-11	-4.4e-09	0.00209
8e-11	-4.44e-09	0.00209
8e-11	-4.48e-09	0.00208
8e-11	-4.52e-09	0.00208
8e-11	-4.56e-09	0.00207
8e-11	-4.6e-09	0.00207
8e-11	-4.64e-09	0.00206
8e-11	-4.68e-09	0.00206
8e-11	-4.72e-09	0.00205
8e-11	-4.76e-09	0.00204
8e-11	-4.8e-09	0.00204
8e-11	-4.84e-09	0.00203
8e-11	-4.88e-09	0.00202
8e-11	-4.92e-09	0.00202
8e-11	-4.96e-09	0.00201
8e-11	-5e-09	0.002
8e-11	-5.04e-09	0.002
8e-11	-5.08e-09	0.00199
8e-11	-5.12e-09	0.00198
8e-11	-5.16e-09	0.00197
8e-11	-5.2e-09	0.00196
8e-11	-5.24e-09	0.00196
8e-11	-5.28e-09	0.00195
8e-11	-5.32e-09	0.00194
8e-11	-5.36e-09	0.00193
8e-11	-5.4e-09	0.00192
8e-11	-5.44e-09	0.00191
8e-11	-5.48e-09	0.00191
8e-11	-5.52e-09	0.0019
8e-11	-5.56e-09	0.00189
8e-11	-5.6e-09	0.00188
8e-11	-5.64e-09	0.00187
8e-11	-5.68e-09	0.00186
8e-11	-5.72e-09	0.00185
8e-11	-5.76e-09	0.00184
8e-11	-5.8e-09	0.00183
8e-11	-5.84e-09	0.00182
8e-11	-5.88e-09	0.00181
8e-11	-5.92e-09	0.0018
8e-11	-5.96e-09	0.0018
8e-11	-6e-09	0.00179
8e-11	-6.04e-09	0.00178
8e-11	-6.08e-09	0.00177
8e-11	-6.12e-09	0.00176
8e-11	-6.16e-09	0.00175
8e-11	-6.2e-09	0.00174
8e-11	-6.24e-09	0.00173
8e-11	-6.28e-09	0.00172
8e-11	-6.32e-09	0.00171
8e-11	-6.36e-09	0.0017
8e-11	-6.4e-09	0.00169
8e-11	-6.44e-09	0.00168
8e-11	-6.48e-09	0.00167
8e-11	-6.52e-09	0.00166
8e-11	-6.56e-09	0.00165
8e-11	-6.6e-09	0.00164
8e-11	-6.64e-09	0.00163
8e-11	-6.68e-09	0.00162
8e-11	-6.72e-09	0.00161
8e-11	-6.76e-09	0.0016
8e-11	-6.8e-09	0.00159
8e-11	-6.84e-09	0.00158
8e-11	-6.88e-09	0.00157
8e-11	-6.92e-09	0.00156
8e-11	-6.96e-09	0.00155
8e-11	-7e-09	0.00154
8e-11	-7.04e-09	0.00153
8e-11	-7.08e-09	0.00152
8e-11	-7.12e-09	0.00151
8e-11	-7.16e-09	0.0015
8e-11	-7.2e-09	0.00149
8e-11	-7.24e-09	0.00148
8e-11	-7.28e-09	0.00147
8e-11	-7.32e-09	0.00146
8e-11	-7.36e-09	0.00145
8e-11	-7.4e-09	0.00144
8e-11	-7.44e-09	0.00143
8e-11	-7.48e-09	0.00142
8e-11	-7.52e-09	0.00142
8e-11	-7.56e-09	0.00141
8e-11	-7.6e-09	0.0014
8e-11	-7.64e-09	0.00139
8e-11	-7.68e-09	0.00138
8e-11	-7.72e-09	0.00137
8e-11	-7.76e-09	0.00136
8e-11	-7.8e-09	0.00135
8e-11	-7.84e-09	0.00134
8e-11	-7.88e-09	0.00133
8e-11	-7.92e-09	0.00132
8e-11	-7.96e-09	0.00131
8e-11	-8e-09	0.0013
8e-11	-8.04e-09	0.0013
8e-11	-8.08e-09	0.00129
8e-11	-8.12e-09	0.00128
8e-11	-8.16e-09	0.00127
8e-11	-8.2e-09	0.00126
8e-11	-8.24e-09	0.00125
8e-11	-8.28e-09	0.00124
8e-11	-8.32e-09	0.00123
8e-11	-8.36e-09	0.00123
8e-11	-8.4e-09	0.00122
8e-11	-8.44e-09	0.00121
8e-11	-8.48e-09	0.0012
8e-11	-8.52e-09	0.00119
8e-11	-8.56e-09	0.00118
8e-11	-8.6e-09	0.00118
8e-11	-8.64e-09	0.00117
8e-11	-8.68e-09	0.00116
8e-11	-8.72e-09	0.00115
8e-11	-8.76e-09	0.00114
8e-11	-8.8e-09	0.00113
8e-11	-8.84e-09	0.00113
8e-11	-8.88e-09	0.00112
8e-11	-8.92e-09	0.00111
8e-11	-8.96e-09	0.0011
8e-11	-9e-09	0.00109
8e-11	-9.04e-09	0.00109
8e-11	-9.08e-09	0.00108
8e-11	-9.12e-09	0.00107
8e-11	-9.16e-09	0.00106
8e-11	-9.2e-09	0.00106
8e-11	-9.24e-09	0.00105
8e-11	-9.28e-09	0.00104
8e-11	-9.32e-09	0.00103
8e-11	-9.36e-09	0.00103
8e-11	-9.4e-09	0.00102
8e-11	-9.44e-09	0.00101
8e-11	-9.48e-09	0.00101
8e-11	-9.52e-09	0.000998182
8e-11	-9.56e-09	0.000991088
8e-11	-9.6e-09	0.000984044
8e-11	-9.64e-09	0.000977049
8e-11	-9.68e-09	0.000970104
8e-11	-9.72e-09	0.000963208
8e-11	-9.76e-09	0.000956361
8e-11	-9.8e-09	0.000949562
8e-11	-9.84e-09	0.000942813
8e-11	-9.88e-09	0.000936112
8e-11	-9.92e-09	0.00092946
8e-11	-9.96e-09	0.000922856
8e-11	-1e-08	0.0009163
8e-11	-1.004e-08	0.000909791
8e-11	-1.008e-08	0.000903331
8e-11	-1.012e-08	0.000896918
8e-11	-1.016e-08	0.000890552
8e-11	-1.02e-08	0.000884233
8e-11	-1.024e-08	0.000877961
8e-11	-1.028e-08	0.000871736
8e-11	-1.032e-08	0.000865557
8e-11	-1.036e-08	0.000859424
8e-11	-1.04e-08	0.000853337
8e-11	-1.044e-08	0.000847296
8e-11	-1.048e-08	0.0008413
8e-11	-1.052e-08	0.00083535
8e-11	-1.056e-08	0.000829444
8e-11	-1.06e-08	0.000823584
8e-11	-1.064e-08	0.000817767
8e-11	-1.068e-08	0.000811996
8e-11	-1.072e-08	0.000806268
8e-11	-1.076e-08	0.000800583
8e-11	-1.08e-08	0.000794942
8e-11	-1.084e-08	0.000789345
8e-11	-1.088e-08	0.00078379
8e-11	-1.092e-08	0.000778278
8e-11	-1.096e-08	0.000772809
8e-11	-1.1e-08	0.000767382
8e-11	-1.104e-08	0.000761996
8e-11	-1.108e-08	0.000756653
8e-11	-1.112e-08	0.00075135
8e-11	-1.116e-08	0.000746089
8e-11	-1.12e-08	0.000740869
8e-11	-1.124e-08	0.000735689
8e-11	-1.128e-08	0.000730549
8e-11	-1.132e-08	0.00072545
8e-11	-1.136e-08	0.00072039
8e-11	-1.14e-08	0.00071537
8e-11	-1.144e-08	0.000710389
8e-11	-1.148e-08	0.000705447
8e-11	-1.152e-08	0.000700544
8e-11	-1.156e-08	0.000695679
8e-11	-1.16e-08	0.000690852
8e-11	-1.164e-08	0.000686063
8e-11	-1.168e-08	0.000681312
8e-11	-1.172e-08	0.000676598
8e-11	-1.176e-08	0.000671921
8e-11	-1.18e-08	0.00066728
8e-11	-1.184e-08	0.000662677
8e-11	-1.188e-08	0.000658109
8e-11	-1.192e-08	0.000653578
8e-11	-1.196e-08	0.000649082
8e-11	-1.2e-08	0.000644622
8e-11	-1.204e-08	0.000640197
8e-11	-1.208e-08	0.000635807
8e-11	-1.212e-08	0.000631451
8e-11	-1.216e-08	0.00062713
8e-11	-1.22e-08	0.000622843
8e-11	-1.224e-08	0.00061859
8e-11	-1.228e-08	0.000614371
8e-11	-1.232e-08	0.000610184
8e-11	-1.236e-08	0.000606031
8e-11	-1.24e-08	0.000601911
8e-11	-1.244e-08	0.000597824
8e-11	-1.248e-08	0.000593768
8e-11	-1.252e-08	0.000589745
8e-11	-1.256e-08	0.000585754
8e-11	-1.26e-08	0.000581794
8e-11	-1.264e-08	0.000577865
8e-11	-1.268e-08	0.000573968
8e-11	-1.272e-08	0.000570101
8e-11	-1.276e-08	0.000566265
8e-11	-1.28e-08	0.000562459
8e-11	-1.284e-08	0.000558683
8e-11	-1.288e-08	0.000554937
8e-11	-1.292e-08	0.000551221
8e-11	-1.296e-08	0.000547534
8e-11	-1.3e-08	0.000543876
8e-11	-1.304e-08	0.000540248
8e-11	-1.308e-08	0.000536647
8e-11	-1.312e-08	0.000533076
8e-11	-1.316e-08	0.000529532
8e-11	-1.32e-08	0.000526016
8e-11	-1.324e-08	0.000522528
8e-11	-1.328e-08	0.000519068
8e-11	-1.332e-08	0.000515635
8e-11	-1.336e-08	0.000512228
8e-11	-1.34e-08	0.000508849
8e-11	-1.344e-08	0.000505496
8e-11	-1.348e-08	0.00050217
8e-11	-1.352e-08	0.00049887
8e-11	-1.356e-08	0.000495595
8e-11	-1.36e-08	0.000492347
8e-11	-1.364e-08	0.000489124
8e-11	-1.368e-08	0.000485926
8e-11	-1.372e-08	0.000482753
8e-11	-1.376e-08	0.000479606
8e-11	-1.38e-08	0.000476483
8e-11	-1.384e-08	0.000473384
8e-11	-1.388e-08	0.00047031
8e-11	-1.392e-08	0.000467259
8e-11	-1.396e-08	0.000464233
8e-11	-1.4e-08	0.00046123
8e-11	-1.404e-08	0.000458251
8e-11	-1.408e-08	0.000455294
8e-11	-1.412e-08	0.000452361
8e-11	-1.416e-08	0.000449451
8e-11	-1.42e-08	0.000446563
8e-11	-1.424e-08	0.000443698
8e-11	-1.428e-08	0.000440856
8e-11	-1.432e-08	0.000438035
8e-11	-1.436e-08	0.000435236
8e-11	-1.44e-08	0.000432459
8e-11	-1.444e-08	0.000429703
8e-11	-1.448e-08	0.000426969
8e-11	-1.452e-08	0.000424256
8e-11	-1.456e-08	0.000421564
8e-11	-1.46e-08	0.000418893
8e-11	-1.464e-08	0.000416242
8e-11	-1.468e-08	0.000413612
8e-11	-1.472e-08	0.000411003
8e-11	-1.476e-08	0.000408413
8e-11	-1.48e-08	0.000405843
8e-11	-1.484e-08	0.000403293
8e-11	-1.488e-08	0.000400763
8e-11	-1.492e-08	0.000398252
8e-11	-1.496e-08	0.00039576
8e-11	-1.5e-08	0.000393287
8e-11	-1.504e-08	0.000390834
8e-11	-1.508e-08	0.000388399
8e-11	-1.512e-08	0.000385983
8e-11	-1.516e-08	0.000383585
8e-11	-1.52e-08	0.000381206
8e-11	-1.524e-08	0.000378844
8e-11	-1.528e-08	0.000376501
8e-11	-1.532e-08	0.000374175
8e-11	-1.536e-08	0.000371868
8e-11	-1.54e-08	0.000369577
8e-11	-1.544e-08	0.000367305
8e-11	-1.548e-08	0.000365049
8e-11	-1.552e-08	0.00036281
8e-11	-1.556e-08	0.000360589
8e-11	-1.56e-08	0.000358384
8e-11	-1.564e-08	0.000356196
8e-11	-1.568e-08	0.000354024
8e-11	-1.572e-08	0.000351869
8e-11	-1.576e-08	0.00034973
8e-11	-1.58e-08	0.000347607
8e-11	-1.584e-08	0.0003455
8e-11	-1.588e-08	0.000343409
8e-11	-1.592e-08	0.000341334
8e-11	-1.596e-08	0.000339274
8e-11	-1.6e-08	0.000337229
8e-11	-1.604e-08	0.0003352
8e-11	-1.608e-08	0.000333186
8e-11	-1.612e-08	0.000331187
8e-11	-1.616e-08	0.000329203
8e-11	-1.62e-08	0.000327234
8e-11	-1.624e-08	0.000325279
8e-11	-1.628e-08	0.000323339
8e-11	-1.632e-08	0.000321413
8e-11	-1.636e-08	0.000319502
8e-11	-1.64e-08	0.000317605
8e-11	-1.644e-08	0.000315722
8e-11	-1.648e-08	0.000313852
8e-11	-1.652e-08	0.000311997
8e-11	-1.656e-08	0.000310155
8e-11	-1.66e-08	0.000308327
8e-11	-1.664e-08	0.000306512
8e-11	-1.668e-08	0.00030471
8e-11	-1.672e-08	0.000302922
8e-11	-1.676e-08	0.000301147
8e-11	-1.68e-08	0.000299385
8e-11	-1.684e-08	0.000297636
8e-11	-1.688e-08	0.000295899
8e-11	-1.692e-08	0.000294176
8e-11	-1.696e-08	0.000292465
8e-11	-1.7e-08	0.000290766
8e-11	-1.704e-08	0.00028908
8e-11	-1.708e-08	0.000287406
8e-11	-1.712e-08	0.000285744
8e-11	-1.716e-08	0.000284094
8e-11	-1.72e-08	0.000282456
8e-11	-1.724e-08	0.00028083
8e-11	-1.728e-08	0.000279216
8e-11	-1.732e-08	0.000277613
8e-11	-1.736e-08	0.000276022
8e-11	-1.74e-08	0.000274442
8e-11	-1.744e-08	0.000272874
8e-11	-1.748e-08	0.000271317
8e-11	-1.752e-08	0.000269771
8e-11	-1.756e-08	0.000268236
8e-11	-1.76e-08	0.000266713
8e-11	-1.764e-08	0.0002652
8e-11	-1.768e-08	0.000263698
8e-11	-1.772e-08	0.000262206
8e-11	-1.776e-08	0.000260726
8e-11	-1.78e-08	0.000259256
8e-11	-1.784e-08	0.000257796
8e-11	-1.788e-08	0.000256347
8e-11	-1.792e-08	0.000254908
8e-11	-1.796e-08	0.000253479
8e-11	-1.8e-08	0.00025206
8e-11	-1.804e-08	0.000250651
8e-11	-1.808e-08	0.000249252
8e-11	-1.812e-08	0.000247864
8e-11	-1.816e-08	0.000246484
8e-11	-1.82e-08	0.000245115
8e-11	-1.824e-08	0.000243755
8e-11	-1.828e-08	0.000242405
8e-11	-1.832e-08	0.000241064
8e-11	-1.836e-08	0.000239733
8e-11	-1.84e-08	0.000238411
8e-11	-1.844e-08	0.000237098
8e-11	-1.848e-08	0.000235794
8e-11	-1.852e-08	0.000234499
8e-11	-1.856e-08	0.000233214
8e-11	-1.86e-08	0.000231937
8e-11	-1.864e-08	0.000230669
8e-11	-1.868e-08	0.00022941
8e-11	-1.872e-08	0.00022816
8e-11	-1.876e-08	0.000226918
8e-11	-1.88e-08	0.000225685
8e-11	-1.884e-08	0.00022446
8e-11	-1.888e-08	0.000223244
8e-11	-1.892e-08	0.000222036
8e-11	-1.896e-08	0.000220837
8e-11	-1.9e-08	0.000219645
8e-11	-1.904e-08	0.000218462
8e-11	-1.908e-08	0.000217287
8e-11	-1.912e-08	0.00021612
8e-11	-1.916e-08	0.000214961
8e-11	-1.92e-08	0.00021381
8e-11	-1.924e-08	0.000212667
8e-11	-1.928e-08	0.000211531
8e-11	-1.932e-08	0.000210403
8e-11	-1.936e-08	0.000209283
8e-11	-1.94e-08	0.000208171
8e-11	-1.944e-08	0.000207066
8e-11	-1.948e-08	0.000205968
8e-11	-1.952e-08	0.000204878
8e-11	-1.956e-08	0.000203795
8e-11	-1.96e-08	0.00020272
8e-11	-1.964e-08	0.000201652
8e-11	-1.968e-08	0.00020059
8e-11	-1.972e-08	0.000199536
8e-11	-1.976e-08	0.00019849
8e-11	-1.98e-08	0.00019745
8e-11	-1.984e-08	0.000196417
8e-11	-1.988e-08	0.000195391
8e-11	-1.992e-08	0.000194372
8e-11	-1.996e-08	0.000193359
8e-11	-2e-08	0.000192353
1.2e-10	0	--
1.2e-10	-4e-11	5.9328e-05
1.2e-10	-8e-11	0.00011863
1.2e-10	-1.2e-10	0.00017788
1.2e-10	-1.6e-10	0.000237052
1.2e-10	-2e-10	0.00029612
1.2e-10	-2.4e-10	0.000355058
1.2e-10	-2.8e-10	0.000413842
1.2e-10	-3.2e-10	0.000472444
1.2e-10	-3.6e-10	0.000530841
1.2e-10	-4e-10	0.000589007
1.2e-10	-4.4e-10	0.000646917
1.2e-10	-4.8e-10	0.000704547
1.2e-10	-5.2e-10	0.000761872
1.2e-10	-5.6e-10	0.00081887
1.2e-10	-6e-10	0.000875515
1.2e-10	-6.4e-10	0.000931786
1.2e-10	-6.8e-10	0.000987659
1.2e-10	-7.2e-10	0.00104
1.2e-10	-7.6e-10	0.0011
1.2e-10	-8e-10	0.00115
1.2e-10	-8.4e-10	0.00121
1.2e-10	-8.8e-10	0.00126
1.2e-10	-9.2e-10	0.00131
1.2e-10	-9.6e-10	0.00137
1.2e-10	-1e-09	0.00142
1.2e-10	-1.04e-09	0.00147
1.2e-10	-1.08e-09	0.00152
1.2e-10	-1.12e-09	0.00157
1.2e-10	-1.16e-09	0.00162
1.2e-10	-1.2e-09	0.00167
1.2e-10	-1.24e-09	0.00172
1.2e-10	-1.28e-09	0.00176
1.2e-10	-1.32e-09	0.00181
1.2e-10	-1.36e-09	0.00186
1.2e-10	-1.4e-09	0.0019
1.2e-10	-1.44e-09	0.00195
1.2e-10	-1.48e-09	0.00199
1.2e-10	-1.52e-09	0.00203
1.2e-10	-1.56e-09	0.00208
1.2e-10	-1.6e-09	0.00212
1.2e-10	-1.64e-09	0.00216
1.2e-10	-1.68e-09	0.0022
1.2e-10	-1.72e-09	0.00224
1.2e-10	-1.76e-09	0.00228
1.2e-10	-1.8e-09	0.00231
1.2e-10	-1.84e-09	0.00235
1.2e-10	-1.88e-09	0.00239
1.2e-10	-1.92e-09	0.00242
1.2e-10	-1.96e-09	0.00246
1.2e-10	-2e-09	0.00249
1.2e-10	-2.04e-09	0.00252
1.2e-10	-2.08e-09	0.00255
1.2e-10	-2.12e-09	0.00259
1.2e-10	-2.16e-09	0.00262
1.2e-10	-2.2e-09	0.00265
1.2e-10	-2.24e-09	0.00267
1.2e-10	-2.28e-09	0.0027
1.2e-10	-2.32e-09	0.00273
1.2e-10	-2.36e-09	0.00275
1.2e-10	-2.4e-09	0.00278
1.2e-10	-2.44e-09	0.0028
1.2e-10	-2.48e-09	0.00283
1.2e-10	-2.52e-09	0.00285
1.2e-10	-2.56e-09	0.00287
1.2e-10	-2.6e-09	0.00289
1.2e-10	-2.64e-09	0.00291
1.2e-10	-2.68e-09	0.00293
1.2e-10	-2.72e-09	0.00295
1.2e-10	-2.76e-09	0.00297
1.2e-10	-2.8e-09	0.00299
1.2e-10	-2.84e-09	0.003
1.2e-10	-2.88e-09	0.00302
1.2e-10	-2.92e-09	0.00303
1.2e-10	-2.96e-09	0.00305
1.2e-10	-3e-09	0.00306
1.2e-10	-3.04e-09	0.00307
1.2e-10	-3.08e-09	0.00309
1.2e-10	-3.12e-09	0.0031
1.2e-10	-3.16e-09	0.00311
1.2e-10	-3.2e-09	0.00312
1.2e-10	-3.24e-09	0.00313
1.2e-10	-3.28e-09	0.00313
1.2e-10	-3.32e-09	0.00314
1.2e-10	-3.36e-09	0.00315
1.2e-10	-3.4e-09	0.00316
1.2e-10	-3.44e-09	0.00316
1.2e-10	-3.48e-09	0.00317
1.2e-10	-3.52e-09	0.00317
1.2e-10	-3.56e-09	0.00317
1.2e-10	-3.6e-09	0.00318
1.2e-10	-3.64e-09	0.00318
1.2e-10	-3.68e-09	0.00318
1.2e-10	-3.72e-09	0.00318
1.2e-10	-3.76e-09	0.00319
1.2e-10	-3.8e-09	0.00319
1.2e-10	-3.84e-09	0.00319
1.2e-10	-3.88e-09	0.00319
1.2e-10	-3.92e-09	0.00318
1.2e-10	-3.96e-09	0.00318
1.2e-10	-4e-09	0.00318
1.2e-10	-4.04e-09	0.00318
1.2e-10	-4.08e-09	0.00318
1.2e-10	-4.12e-09	0.00317
1.2e-10	-4.16e-09	0.00317
1.2e-10	-4.2e-09	0.00316
1.2e-10	-4.24e-09	0.00316
1.2e-10	-4.28e-09	0.00315
1.2e-10	-4.32e-09	0.00315
1.2e-10	-4.36e-09	0.00314
1.2e-10	-4.4e-09	0.00314
1.2e-10	-4.44e-09	0.00313
1.2e-10	-4.48e-09	0.00312
1.2e-10	-4.52e-09	0.00312
1.2e-10	-4.56e-09	0.00311
1.2e-10	-4.6e-09	0.0031
1.2e-10	-4.64e-09	0.00309
1.2e-10	-4.68e-09	0.00308
1.2e-10	-4.72e-09	0.00307
1.2e-10	-4.76e-09	0.00306
1.2e-10	-4.8e-09	0.00306
1.2e-10	-4.84e-09	0.00305
1.2e-10	-4.88e-09	0.00304
1.2e-10	-4.92e-09	0.00302
1.2e-10	-4.96e-09	0.00301
1.2e-10	-5e-09	0.003
1.2e-10	-5.04e-09	0.00299
1.2e-10	-5.08e-09	0.00298
1.2e-10	-5.12e-09	0.00297
1.2e-10	-5.16e-09	0.00296
1.2e-10	-5.2e-09	0.00295
1.2e-10	-5.24e-09	0.00293
1.2e-10	-5.28e-09	0.00292
1.2e-10	-5.32e-09	0.00291
1.2e-10	-5.36e-09	0.0029
1.2e-10	-5.4e-09	0.00288
1.2e-10	-5.44e-09	0.00287
1.2e-10	-5.48e-09	0.00286
1.2e-10	-5.52e-09	0.00285
1.2e-10	-5.56e-09	0.00283
1.2e-10	-5.6e-09	0.00282
1.2e-10	-5.64e-09	0.0028
1.2e-10	-5.68e-09	0.00279
1.2e-10	-5.72e-09	0.00278
1.2e-10	-5.76e-09	0.00276
1.2e-10	-5.8e-09	0.00275
1.2e-10	-5.84e-09	0.00274
1.2e-10	-5.88e-09	0.00272
1.2e-10	-5.92e-09	0.00271
1.2e-10	-5.96e-09	0.00269
1.2e-10	-6e-09	0.00268
1.2e-10	-6.04e-09	0.00266
1.2e-10	-6.08e-09	0.00265
1.2e-10	-6.12e-09	0.00264
1.2e-10	-6.16e-09	0.00262
1.2e-10	-6.2e-09	0.00261
1.2e-10	-6.24e-09	0.00259
1.2e-10	-6.28e-09	0.00258
1.2e-10	-6.32e-09	0.00256
1.2e-10	-6.36e-09	0.00255
1.2e-10	-6.4e-09	0.00253
1.2e-10	-6.44e-09	0.00252
1.2e-10	-6.48e-09	0.0025
1.2e-10	-6.52e-09	0.00249
1.2e-10	-6.56e-09	0.00247
1.2e-10	-6.6e-09	0.00246
1.2e-10	-6.64e-09	0.00244
1.2e-10	-6.68e-09	0.00243
1.2e-10	-6.72e-09	0.00241
1.2e-10	-6.76e-09	0.0024
1.2e-10	-6.8e-09	0.00238
1.2e-10	-6.84e-09	0.00237
1.2e-10	-6.88e-09	0.00235
1.2e-10	-6.92e-09	0.00234
1.2e-10	-6.96e-09	0.00233
1.2e-10	-7e-09	0.00231
1.2e-10	-7.04e-09	0.0023
1.2e-10	-7.08e-09	0.00228
1.2e-10	-7.12e-09	0.00227
1.2e-10	-7.16e-09	0.00225
1.2e-10	-7.2e-09	0.00224
1.2e-10	-7.24e-09	0.00222
1.2e-10	-7.28e-09	0.00221
1.2e-10	-7.32e-09	0.00219
1.2e-10	-7.36e-09	0.00218
1.2e-10	-7.4e-09	0.00217
1.2e-10	-7.44e-09	0.00215
1.2e-10	-7.48e-09	0.00214
1.2e-10	-7.52e-09	0.00212
1.2e-10	-7.56e-09	0.00211
1.2e-10	-7.6e-09	0.00209
1.2e-10	-7.64e-09	0.00208
1.2e-10	-7.68e-09	0.00207
1.2e-10	-7.72e-09	0.00205
1.2e-10	-7.76e-09	0.00204
1.2e-10	-7.8e-09	0.00202
1.2e-10	-7.84e-09	0.00201
1.2e-10	-7.88e-09	0.002
1.2e-10	-7.92e-09	0.00198
1.2e-10	-7.96e-09	0.00197
1.2e-10	-8e-09	0.00196
1.2e-10	-8.04e-09	0.00194
1.2e-10	-8.08e-09	0.00193
1.2e-10	-8.12e-09	0.00192
1.2e-10	-8.16e-09	0.0019
1.2e-10	-8.2e-09	0.00189
1.2e-10	-8.24e-09	0.00188
1.2e-10	-8.28e-09	0.00186
1.2e-10	-8.32e-09	0.00185
1.2e-10	-8.36e-09	0.00184
1.2e-10	-8.4e-09	0.00183
1.2e-10	-8.44e-09	0.00181
1.2e-10	-8.48e-09	0.0018
1.2e-10	-8.52e-09	0.00179
1.2e-10	-8.56e-09	0.00178
1.2e-10	-8.6e-09	0.00176
1.2e-10	-8.64e-09	0.00175
1.2e-10	-8.68e-09	0.00174
1.2e-10	-8.72e-09	0.00173
1.2e-10	-8.76e-09	0.00171
1.2e-10	-8.8e-09	0.0017
1.2e-10	-8.84e-09	0.00169
1.2e-10	-8.88e-09	0.00168
1.2e-10	-8.92e-09	0.00167
1.2e-10	-8.96e-09	0.00165
1.2e-10	-9e-09	0.00164
1.2e-10	-9.04e-09	0.00163
1.2e-10	-9.08e-09	0.00162
1.2e-10	-9.12e-09	0.00161
1.2e-10	-9.16e-09	0.0016
1.2e-10	-9.2e-09	0.00158
1.2e-10	-9.24e-09	0.00157
1.2e-10	-9.28e-09	0.00156
1.2e-10	-9.32e-09	0.00155
1.2e-10	-9.36e-09	0.00154
1.2e-10	-9.4e-09	0.00153
1.2e-10	-9.44e-09	0.00152
1.2e-10	-9.48e-09	0.00151
1.2e-10	-9.52e-09	0.0015
1.2e-10	-9.56e-09	0.00149
1.2e-10	-9.6e-09	0.00148
1.2e-10	-9.64e-09	0.00147
1.2e-10	-9.68e-09	0.00146
1.2e-10	-9.72e-09	0.00144
1.2e-10	-9.76e-09	0.00143
1.2e-10	-9.8e-09	0.00142
1.2e-10	-9.84e-09	0.00141
1.2e-10	-9.88e-09	0.0014
1.2e-10	-9.92e-09	0.00139
1.2e-10	-9.96e-09	0.00138
1.2e-10	-1e-08	0.00137
1.2e-10	-1.004e-08	0.00136
1.2e-10	-1.008e-08	0.00135
1.2e-10	-1.012e-08	0.00135
1.2e-10	-1.016e-08	0.00134
1.2e-10	-1.02e-08	0.00133
1.2e-10	-1.024e-08	0.00132
1.2e-10	-1.028e-08	0.00131
1.2e-10	-1.032e-08	0.0013
1.2e-10	-1.036e-08	0.00129
1.2e-10	-1.04e-08	0.00128
1.2e-10	-1.044e-08	0.00127
1.2e-10	-1.048e-08	0.00126
1.2e-10	-1.052e-08	0.00125
1.2e-10	-1.056e-08	0.00124
1.2e-10	-1.06e-08	0.00124
1.2e-10	-1.064e-08	0.00123
1.2e-10	-1.068e-08	0.00122
1.2e-10	-1.072e-08	0.00121
1.2e-10	-1.076e-08	0.0012
1.2e-10	-1.08e-08	0.00119
1.2e-10	-1.084e-08	0.00118
1.2e-10	-1.088e-08	0.00118
1.2e-10	-1.092e-08	0.00117
1.2e-10	-1.096e-08	0.00116
1.2e-10	-1.1e-08	0.00115
1.2e-10	-1.104e-08	0.00114
1.2e-10	-1.108e-08	0.00113
1.2e-10	-1.112e-08	0.00113
1.2e-10	-1.116e-08	0.00112
1.2e-10	-1.12e-08	0.00111
1.2e-10	-1.124e-08	0.0011
1.2e-10	-1.128e-08	0.0011
1.2e-10	-1.132e-08	0.00109
1.2e-10	-1.136e-08	0.00108
1.2e-10	-1.14e-08	0.00107
1.2e-10	-1.144e-08	0.00107
1.2e-10	-1.148e-08	0.00106
1.2e-10	-1.152e-08	0.00105
1.2e-10	-1.156e-08	0.00104
1.2e-10	-1.16e-08	0.00104
1.2e-10	-1.164e-08	0.00103
1.2e-10	-1.168e-08	0.00102
1.2e-10	-1.172e-08	0.00101
1.2e-10	-1.176e-08	0.00101
1.2e-10	-1.18e-08	0.001
1.2e-10	-1.184e-08	0.000993938
1.2e-10	-1.188e-08	0.000987088
1.2e-10	-1.192e-08	0.000980291
1.2e-10	-1.196e-08	0.000973549
1.2e-10	-1.2e-08	0.000966859
1.2e-10	-1.204e-08	0.000960222
1.2e-10	-1.208e-08	0.000953638
1.2e-10	-1.212e-08	0.000947105
1.2e-10	-1.216e-08	0.000940624
1.2e-10	-1.22e-08	0.000934194
1.2e-10	-1.224e-08	0.000927815
1.2e-10	-1.228e-08	0.000921487
1.2e-10	-1.232e-08	0.000915208
1.2e-10	-1.236e-08	0.000908979
1.2e-10	-1.24e-08	0.0009028
1.2e-10	-1.244e-08	0.000896669
1.2e-10	-1.248e-08	0.000890587
1.2e-10	-1.252e-08	0.000884552
1.2e-10	-1.256e-08	0.000878566
1.2e-10	-1.26e-08	0.000872627
1.2e-10	-1.264e-08	0.000866734
1.2e-10	-1.268e-08	0.000860889
1.2e-10	-1.272e-08	0.000855089
1.2e-10	-1.276e-08	0.000849336
1.2e-10	-1.28e-08	0.000843628
1.2e-10	-1.284e-08	0.000837965
1.2e-10	-1.288e-08	0.000832347
1.2e-10	-1.292e-08	0.000826773
1.2e-10	-1.296e-08	0.000821243
1.2e-10	-1.3e-08	0.000815757
1.2e-10	-1.304e-08	0.000810314
1.2e-10	-1.308e-08	0.000804914
1.2e-10	-1.312e-08	0.000799557
1.2e-10	-1.316e-08	0.000794242
1.2e-10	-1.32e-08	0.000788969
1.2e-10	-1.324e-08	0.000783738
1.2e-10	-1.328e-08	0.000778548
1.2e-10	-1.332e-08	0.000773398
1.2e-10	-1.336e-08	0.00076829
1.2e-10	-1.34e-08	0.000763221
1.2e-10	-1.344e-08	0.000758193
1.2e-10	-1.348e-08	0.000753204
1.2e-10	-1.352e-08	0.000748254
1.2e-10	-1.356e-08	0.000743343
1.2e-10	-1.36e-08	0.000738471
1.2e-10	-1.364e-08	0.000733637
1.2e-10	-1.368e-08	0.00072884
1.2e-10	-1.372e-08	0.000724082
1.2e-10	-1.376e-08	0.000719361
1.2e-10	-1.38e-08	0.000714677
1.2e-10	-1.384e-08	0.000710029
1.2e-10	-1.388e-08	0.000705418
1.2e-10	-1.392e-08	0.000700843
1.2e-10	-1.396e-08	0.000696304
1.2e-10	-1.4e-08	0.0006918
1.2e-10	-1.404e-08	0.000687331
1.2e-10	-1.408e-08	0.000682897
1.2e-10	-1.412e-08	0.000678498
1.2e-10	-1.416e-08	0.000674133
1.2e-10	-1.42e-08	0.000669802
1.2e-10	-1.424e-08	0.000665505
1.2e-10	-1.428e-08	0.000661241
1.2e-10	-1.432e-08	0.000657011
1.2e-10	-1.436e-08	0.000652813
1.2e-10	-1.44e-08	0.000648648
1.2e-10	-1.444e-08	0.000644515
1.2e-10	-1.448e-08	0.000640414
1.2e-10	-1.452e-08	0.000636345
1.2e-10	-1.456e-08	0.000632307
1.2e-10	-1.46e-08	0.000628301
1.2e-10	-1.464e-08	0.000624325
1.2e-10	-1.468e-08	0.00062038
1.2e-10	-1.472e-08	0.000616466
1.2e-10	-1.476e-08	0.000612582
1.2e-10	-1.48e-08	0.000608728
1.2e-10	-1.484e-08	0.000604903
1.2e-10	-1.488e-08	0.000601108
1.2e-10	-1.492e-08	0.000597342
1.2e-10	-1.496e-08	0.000593604
1.2e-10	-1.5e-08	0.000589896
1.2e-10	-1.504e-08	0.000586216
1.2e-10	-1.508e-08	0.000582564
1.2e-10	-1.512e-08	0.00057894
1.2e-10	-1.516e-08	0.000575344
1.2e-10	-1.52e-08	0.000571775
1.2e-10	-1.524e-08	0.000568233
1.2e-10	-1.528e-08	0.000564718
1.2e-10	-1.532e-08	0.000561231
1.2e-10	-1.536e-08	0.000557769
1.2e-10	-1.54e-08	0.000554334
1.2e-10	-1.544e-08	0.000550925
1.2e-10	-1.548e-08	0.000547542
1.2e-10	-1.552e-08	0.000544184
1.2e-10	-1.556e-08	0.000540852
1.2e-10	-1.56e-08	0.000537545
1.2e-10	-1.564e-08	0.000534264
1.2e-10	-1.568e-08	0.000531006
1.2e-10	-1.572e-08	0.000527774
1.2e-10	-1.576e-08	0.000524566
1.2e-10	-1.58e-08	0.000521382
1.2e-10	-1.584e-08	0.000518221
1.2e-10	-1.588e-08	0.000515085
1.2e-10	-1.592e-08	0.000511972
1.2e-10	-1.596e-08	0.000508883
1.2e-10	-1.6e-08	0.000505816
1.2e-10	-1.604e-08	0.000502773
1.2e-10	-1.608e-08	0.000499752
1.2e-10	-1.612e-08	0.000496754
1.2e-10	-1.616e-08	0.000493778
1.2e-10	-1.62e-08	0.000490824
1.2e-10	-1.624e-08	0.000487893
1.2e-10	-1.628e-08	0.000484983
1.2e-10	-1.632e-08	0.000482094
1.2e-10	-1.636e-08	0.000479227
1.2e-10	-1.64e-08	0.000476382
1.2e-10	-1.644e-08	0.000473557
1.2e-10	-1.648e-08	0.000470753
1.2e-10	-1.652e-08	0.00046797
1.2e-10	-1.656e-08	0.000465208
1.2e-10	-1.66e-08	0.000462466
1.2e-10	-1.664e-08	0.000459744
1.2e-10	-1.668e-08	0.000457042
1.2e-10	-1.672e-08	0.00045436
1.2e-10	-1.676e-08	0.000451697
1.2e-10	-1.68e-08	0.000449054
1.2e-10	-1.684e-08	0.000446431
1.2e-10	-1.688e-08	0.000443826
1.2e-10	-1.692e-08	0.000441241
1.2e-10	-1.696e-08	0.000438675
1.2e-10	-1.7e-08	0.000436127
1.2e-10	-1.704e-08	0.000433598
1.2e-10	-1.708e-08	0.000431087
1.2e-10	-1.712e-08	0.000428594
1.2e-10	-1.716e-08	0.000426119
1.2e-10	-1.72e-08	0.000423663
1.2e-10	-1.724e-08	0.000421224
1.2e-10	-1.728e-08	0.000418803
1.2e-10	-1.732e-08	0.000416399
1.2e-10	-1.736e-08	0.000414012
1.2e-10	-1.74e-08	0.000411643
1.2e-10	-1.744e-08	0.000409291
1.2e-10	-1.748e-08	0.000406956
1.2e-10	-1.752e-08	0.000404637
1.2e-10	-1.756e-08	0.000402335
1.2e-10	-1.76e-08	0.00040005
1.2e-10	-1.764e-08	0.000397781
1.2e-10	-1.768e-08	0.000395528
1.2e-10	-1.772e-08	0.000393291
1.2e-10	-1.776e-08	0.00039107
1.2e-10	-1.78e-08	0.000388865
1.2e-10	-1.784e-08	0.000386676
1.2e-10	-1.788e-08	0.000384502
1.2e-10	-1.792e-08	0.000382343
1.2e-10	-1.796e-08	0.0003802
1.2e-10	-1.8e-08	0.000378072
1.2e-10	-1.804e-08	0.000375959
1.2e-10	-1.808e-08	0.000373861
1.2e-10	-1.812e-08	0.000371778
1.2e-10	-1.816e-08	0.00036971
1.2e-10	-1.82e-08	0.000367656
1.2e-10	-1.824e-08	0.000365616
1.2e-10	-1.828e-08	0.000363591
1.2e-10	-1.832e-08	0.00036158
1.2e-10	-1.836e-08	0.000359583
1.2e-10	-1.84e-08	0.0003576
1.2e-10	-1.844e-08	0.00035563
1.2e-10	-1.848e-08	0.000353675
1.2e-10	-1.852e-08	0.000351733
1.2e-10	-1.856e-08	0.000349805
1.2e-10	-1.86e-08	0.00034789
1.2e-10	-1.864e-08	0.000345988
1.2e-10	-1.868e-08	0.0003441
1.2e-10	-1.872e-08	0.000342224
1.2e-10	-1.876e-08	0.000340362
1.2e-10	-1.88e-08	0.000338512
1.2e-10	-1.884e-08	0.000336676
1.2e-10	-1.888e-08	0.000334851
1.2e-10	-1.892e-08	0.00033304
1.2e-10	-1.896e-08	0.000331241
1.2e-10	-1.9e-08	0.000329454
1.2e-10	-1.904e-08	0.000327679
1.2e-10	-1.908e-08	0.000325917
1.2e-10	-1.912e-08	0.000324166
1.2e-10	-1.916e-08	0.000322428
1.2e-10	-1.92e-08	0.000320701
1.2e-10	-1.924e-08	0.000318987
1.2e-10	-1.928e-08	0.000317283
1.2e-10	-1.932e-08	0.000315592
1.2e-10	-1.936e-08	0.000313912
1.2e-10	-1.94e-08	0.000312243
1.2e-10	-1.944e-08	0.000310586
1.2e-10	-1.948e-08	0.000308939
1.2e-10	-1.952e-08	0.000307304
1.2e-10	-1.956e-08	0.00030568
1.2e-10	-1.96e-08	0.000304067
1.2e-10	-1.964e-08	0.000302465
1.2e-10	-1.968e-08	0.000300873
1.2e-10	-1.972e-08	0.000299293
1.2e-10	-1.976e-08	0.000297722
[truncated: 500,005+ more rows]

[truncated: 7 more sheets: Extended Fig. 2a, Extended Fig. 2b, Extended Fig. 3b, Extended Fig. 6e, Extended Fig. 7b, Extended Fig 10a, Extended Fig. 10b]
